# Supplementary material for: Evolutionary conservation and enhanced basal immunity of the ZmNBS gene family in maize
Source: Front Plant Sci. 2025 Dec 2;16:1656786. doi: 10.3389/fpls.2025.1656786 (PMC12705624; doi:10.3389/fpls.2025.1656786)
Supplement: Supplementary Table 1 — Summary of DupType of ZmNBSs. [file Table1.xlsx]

## Sheet: Supplementary Table S1
Supplementary Table S1. Summary of DupType of ZmNBSs
Class	Pan Family	GeneID	DupType	Length	Chromosome	Start	End	Strand	MW(Da)	pI
CN	ZmNBS1	Zm00032ab423330_M37W	TD	1295	chr10	3377567	3382582	-	147015	7.73
CN	ZmNBS1	Zm00041ab422380_Tx303	PD	1240	chr10	2832115	2836473	-	140666	7.55
CN	ZmNBS10	Zm00020ab199230_CML69	SL	542	chr4	195937199	195940430	-	61739.7	8.29
CN	ZmNBS10	Zm00021ab199350_CML103	DSD	642	chr4	192110906	192114422	-	73882.6	8.35
CNL	ZmNBS10	Zm00022ab199320_CML228	SL	921	chr4	196653993	196660043	-	105113	8.43
CNL	ZmNBS10	Zm00023ab202180_CML247	DSD	921	chr4	195445259	195455462	-	105113	8.43
CN	ZmNBS10	Zm00024ab199920_CML277	SL	516	chr4	193407705	193410869	-	58592.2	8.51
CN	ZmNBS10	Zm00025ab204180_CML322	DSD	496	chr4	198013580	198016660	-	56314.4	8.32
NL	ZmNBS10	Zm00027ab199920_HP301	DSD	877	chr4	194808113	194813028	-	100290	8.22
CN	ZmNBS10	Zm00028ab202280_Il14H	DSD	542	chr4	194098112	194112299	-	61664.6	8.2
N	ZmNBS10	Zm00029ab203570_Ki3	DSD	507	chr4	195769738	195773397	-	57841.1	8.33
CNL	ZmNBS10	Zm00030ab197890_Ki11	DSD	925	chr4	193788616	193793046	-	105535	8.49
CN	ZmNBS10	Zm00031ab204380_Ky21	DSD	670	chr4	195296304	195299903	-	76881.2	8.43
CNL	ZmNBS10	Zm00032ab203210_M37W	DSD	921	chr4	194101409	194106707	-	105151	8.43
CN	ZmNBS10	Zm00036ab202130_NC350	DSD	473	chr4	193416669	193419685	-	53615.6	8.78
CNL	ZmNBS10	Zm00039ab200710_Oh43	DSD	925	chr4	196241965	196256165	-	105504	8.26
CN	ZmNBS10	Zm00041ab205110_Tx303	DSD	495	chr4	193460993	193464082	-	56109.2	8.56
CN	ZmNBS100	Zm00028ab071870_Il14H	SL	1479	chr2	10419503	10432885	-	167579	6.99
N	ZmNBS101	Zm00029ab031410_Ki3	WGD	871	chr1	168455954	168460590	+	97119.3	7
N	ZmNBS101	Zm00037ab030520_NC358	WGD	871	chr1	166150286	166154937	+	97131.4	7
N	ZmNBS101	Zm00039ab031020_Oh43	WGD	869	chr1	167280483	167284860	+	97007.4	6.81
N	ZmNBS102	Zm00001eb087590_B73	DSD	728	chr2	100166542	100171447	-	83201.8	9.02
NL	ZmNBS103	Zm00018ab459070_B97	TD	973	scaf_273	35228	38628	+	108938	7.94
CN	ZmNBS104	Zm00021ab413170_CML103	PD	1589	chr10	4054858	4067603	-	177215	6.03
CNL	ZmNBS105	Zm00022ab449800_CML228	WGD	945	scaf_67	1	3551	-	107394	8.16
N	ZmNBS106	Zm00022ab453710_CML228	TD	960	scaf_155	120403	124295	-	109219	7.63
NL	ZmNBS107	Zm00022ab453730_CML228	PD	948	scaf_155	129303	134502	-	108668	7.47
NL	ZmNBS108	Zm00022ab460490_CML228	DSD	1062	scaf_605	29380	36040	-	120077	5.62
N	ZmNBS109	Zm00022ab462300_CML228	DSD	943	scaf_792	32465	36672	-	107904	7.32
N	ZmNBS11	Zm00001eb010990_B73	WGD	913	chr1	35063891	35068791	-	100276	6.67
CN	ZmNBS11	Zm00018ab011400_B97	WGD	913	chr1	35622723	35627678	-	100216	6.55
N	ZmNBS11	Zm00019ab011490_CML52	WGD	916	chr1	39393052	39397734	-	100472	6.86
CN	ZmNBS11	Zm00021ab011160_CML103	SL	913	chr1	37201149	37206178	-	100230	6.55
CN	ZmNBS11	Zm00022ab010930_CML228	SL	913	chr1	39206352	39211227	-	100186	6.55
N	ZmNBS11	Zm00023ab012040_CML247	WGD	916	chr1	39164701	39169531	-	100472	6.86
CN	ZmNBS11	Zm00024ab011560_CML277	WGD	913	chr1	36483385	36488189	-	100225	6.59
N	ZmNBS11	Zm00025ab011690_CML322	SL	913	chr1	36919897	36924780	-	100141	6.86
N	ZmNBS11	Zm00026ab010950_CML333	DSD	913	chr1	37175673	37180561	-	100211	6.75
CN	ZmNBS11	Zm00027ab011260_HP301	WGD	913	chr1	36643875	36648738	-	100217	6.55
CN	ZmNBS11	Zm00028ab011100_Il14H	SL	913	chr1	35826035	35831062	-	100238	6.59
N	ZmNBS11	Zm00029ab011250_Ki3	WGD	916	chr1	36697975	36702496	-	100472	6.86
CN	ZmNBS11	Zm00030ab011210_Ki11	WGD	913	chr1	38555895	38560802	-	100230	6.55
N	ZmNBS11	Zm00031ab011330_Ky21	WGD	913	chr1	39180555	39184973	-	100183	6.67
CN	ZmNBS11	Zm00032ab011300_M37W	WGD	913	chr1	35451220	35456215	-	100216	6.55
N	ZmNBS11	Zm00033ab011760_M162W	WGD	913	chr1	36138023	36142589	-	100276	6.67
N	ZmNBS11	Zm00034ab011550_Mo18W	DSD	913	chr1	36316025	36320996	-	100276	6.67
CN	ZmNBS11	Zm00035ab011550_Ms71	WGD	913	chr1	35734138	35738480	-	100216	6.55
CN	ZmNBS11	Zm00036ab011530_NC350	WGD	913	chr1	36346337	36351331	-	100225	6.59
N	ZmNBS11	Zm00037ab011130_NC358	WGD	913	chr1	36613307	36618209	-	100277	6.67
N	ZmNBS11	Zm00038ab011440_Oh7B	WGD	913	chr1	37478671	37483207	-	100183	6.67
N	ZmNBS11	Zm00039ab011350_Oh43	WGD	913	chr1	36964045	36968663	-	100183	6.67
CN	ZmNBS11	Zm00040ab011740_P39	DSD	913	chr1	34853371	34858463	-	100216	6.55
N	ZmNBS11	Zm00041ab011730_Tx303	WGD	913	chr1	37538147	37542980	-	100277	6.67
CN	ZmNBS11	Zm00042ab011450_Tzi8	WGD	913	chr1	36667373	36672580	-	100238	6.59
CN	ZmNBS110	Zm00023ab453530_CML247	SL	695	scaf_748	14369	17995	-	78143.7	6.52
CN	ZmNBS111	Zm00025ab349690_CML322	DSD	1423	chr8	19823062	19831990	-	160666	6.26
N	ZmNBS112	Zm00019ab271300_CML52	WGD	714	chr6	136110470	136113414	-	82048.3	8.07
NL	ZmNBS113	Zm00019ab424570_CML52	WGD	979	scaffold-alt_47	735323	744039	+	110536	9.4
N	ZmNBS114	Zm00019ab424590_CML52	WGD	714	scaffold-alt_47	790171	793115	-	82177.4	8.07
CNL	ZmNBS115	Zm00019ab424880_CML52	SL	1029	scaffold_49	714167	719970	-	116952	7.08
CN	ZmNBS116	Zm00019ab436230_CML52	TD	1295	scaffold_294	16006	20796	+	147087	7.67
N	ZmNBS117	Zm00030ab089440_Ki11	TD	422	chr2	126366681	126368590	-	47718.8	6.26
CNL	ZmNBS118	Zm00032ab094930_M37W	TD	1029	chr2	140047419	140058519	-	116801	7.08
NL	ZmNBS119	Zm00035ab454920_Ms71	WGD	931	scaf_47	533249	537358	-	105655	6.83
NL	ZmNBS12	Zm00001eb024240_B73	SL	918	chr1	98884753	98889758	+	104864	7.92
NL	ZmNBS12	Zm00018ab025360_B97	SL	918	chr1	100803442	100808443	+	104938	7.8
NL	ZmNBS12	Zm00019ab023910_CML52	DSD	918	chr1	102376327	102381274	+	104814	7.92
NL	ZmNBS12	Zm00020ab024330_CML69	DSD	918	chr1	98620370	98625314	+	104819	7.79
NL	ZmNBS12	Zm00021ab024170_CML103	DSD	918	chr1	100339674	100344683	+	104864	7.92
NL	ZmNBS12	Zm00022ab023870_CML228	DSD	918	chr1	102075516	102080471	+	104864	7.92
NL	ZmNBS12	Zm00023ab024970_CML247	DSD	918	chr1	101883326	101888822	+	104909	7.81
N	ZmNBS12	Zm00024ab024580_CML277	DSD	842	chr1	100075119	100079992	+	96376.9	8.27
NL	ZmNBS12	Zm00025ab025140_CML322	SL	918	chr1	100926035	100930917	+	104864	7.92
NL	ZmNBS12	Zm00026ab024020_CML333	DSD	918	chr1	101112409	101118415	+	104864	7.92
NL	ZmNBS12	Zm00027ab024110_HP301	SL	918	chr1	97998813	98003681	+	104938	7.8
NL	ZmNBS12	Zm00028ab024130_Il14H	SL	918	chr1	98116214	98121197	+	104868	7.92
NL	ZmNBS12	Zm00029ab024470_Ki3	DSD	918	chr1	99811734	99817730	+	104864	7.92
NL	ZmNBS12	Zm00030ab024200_Ki11	DSD	918	chr1	100815498	100820541	+	104864	7.92
NL	ZmNBS12	Zm00031ab024790_Ky21	SL	918	chr1	102897135	102902085	+	104814	7.92
NL	ZmNBS12	Zm00032ab024910_M37W	SL	918	chr1	99322544	99327484	+	104814	7.92
NL	ZmNBS12	Zm00033ab025290_M162W	SL	918	chr1	99201793	99206730	+	104864	7.92
NL	ZmNBS12	Zm00034ab025260_Mo18W	DSD	918	chr1	99210672	99216559	+	104864	7.92
NL	ZmNBS12	Zm00035ab024700_Ms71	SL	918	chr1	99235659	99240588	+	104868	7.92
NL	ZmNBS12	Zm00036ab024530_NC350	DSD	918	chr1	99023461	99040055	+	104864	7.92
N	ZmNBS12	Zm00037ab024180_NC358	SL	917	chr1	98723995	98729927	+	104720	8.02
NL	ZmNBS12	Zm00038ab024960_Oh7B	SL	918	chr1	100085548	100090502	+	104868	7.92
NL	ZmNBS12	Zm00039ab024470_Oh43	SL	918	chr1	99850350	99856075	+	104868	7.92
NL	ZmNBS12	Zm00040ab025570_P39	SL	918	chr1	97546614	97551551	+	104868	7.92
NL	ZmNBS12	Zm00041ab024940_Tx303	SL	918	chr1	99911918	99916792	+	104868	7.92
NL	ZmNBS12	Zm00042ab024450_Tzi8	SL	918	chr1	100121147	100127155	+	104814	7.92
NL	ZmNBS120	Zm00036ab448560_NC350	DSD	1062	scaf_83	96476	103614	+	120135	5.56
CN	ZmNBS121	Zm00037ab071080_NC358	DSD	968	chr2	10317850	10328329	-	110064	7.22
NL	ZmNBS122	Zm00037ab287500_NC358	DSD	979	chr6	135710212	135727712	+	110710	9.51
CN	ZmNBS123	Zm00037ab340920_NC358	TD	1423	chr8	19009516	19018474	-	160696	6.26
CN	ZmNBS124	Zm00042ab072190_Tzi8	DSD	1300	chr2	10306393	10317242	-	148414	7.36
CN	ZmNBS125	Zm00042ab462220_Tzi8	DSD	987	scaf_116	159375	163222	+	109983	6.7
CN	ZmNBS126	Zm00042ab463220_Tzi8	DSD	1393	scaf_162	3747	20595	-	158633	6.57
CN	ZmNBS127	Zm00042ab463250_Tzi8	SL	859	scaf_162	98676	108382	-	97544	6.97
CN	ZmNBS128	Zm00042ab469660_Tzi8	DSD	497	scaf_1093	27330	29594	-	55329.8	6.86
NL	ZmNBS129	Zm00042ab470170_Tzi8	DSD	1062	scaf_1249	14926	21744	+	120077	5.62
N	ZmNBS13	Zm00001eb037410_B73	DSD	1195	chr1	201042907	201046494	-	133277	6.39
N	ZmNBS13	Zm00018ab039170_B97	DSD	1192	chr1	199859308	199862886	-	133104	6.53
N	ZmNBS13	Zm00019ab036720_CML52	DSD	1195	chr1	201507309	201510896	-	133610	6.53
N	ZmNBS13	Zm00020ab037970_CML69	DSD	1193	chr1	199916342	199919923	-	133246	6.6
N	ZmNBS13	Zm00022ab037950_CML228	DSD	1194	chr1	200446371	200450209	-	133497	6.48
N	ZmNBS13	Zm00023ab038750_CML247	DSD	1189	chr1	203452348	203456237	-	132693	6.46
N	ZmNBS13	Zm00024ab037970_CML277	DSD	1189	chr1	199309780	199313349	-	132514	6.51
N	ZmNBS13	Zm00025ab038860_CML322	DSD	1195	chr1	199094049	199097636	-	133610	6.53
N	ZmNBS13	Zm00026ab036830_CML333	DSD	1195	chr1	201463256	201466843	-	133610	6.53
N	ZmNBS13	Zm00027ab037810_HP301	DSD	1193	chr1	196290991	196294572	-	133070	6.51
N	ZmNBS13	Zm00028ab037920_Il14H	DSD	1195	chr1	194052613	194056200	-	133277	6.39
N	ZmNBS13	Zm00029ab038440_Ki3	DSD	1194	chr1	198272863	198276447	-	133497	6.48
N	ZmNBS13	Zm00030ab037270_Ki11	DSD	1194	chr1	202869475	202873165	-	133442	6.35
N	ZmNBS13	Zm00031ab038930_Ky21	DSD	1195	chr1	204444597	204448508	-	133336	6.44
N	ZmNBS13	Zm00032ab038460_M37W	DSD	1189	chr1	196853462	196857031	-	132679	6.46
N	ZmNBS13	Zm00033ab039450_M162W	DSD	1195	chr1	198610218	198613805	-	133277	6.39
N	ZmNBS13	Zm00034ab039560_Mo18W	DSD	1233	chr1	197183547	197187575	-	137437	6.85
N	ZmNBS13	Zm00035ab038650_Ms71	DSD	1194	chr1	200043473	200047057	-	133281	6.39
N	ZmNBS13	Zm00036ab038270_NC350	DSD	1195	chr1	201144009	201147596	-	133666	6.51
N	ZmNBS13	Zm00037ab037280_NC358	DSD	1193	chr1	198139300	198142881	-	133244	6.65
N	ZmNBS13	Zm00038ab038530_Oh7B	DSD	1193	chr1	198673553	198677134	-	133127	6.3
N	ZmNBS13	Zm00039ab037740_Oh43	DSD	1195	chr1	198380358	198383945	-	133150	6.35
N	ZmNBS13	Zm00040ab039560_P39	DSD	1195	chr1	192904619	192908206	-	133336	6.44
N	ZmNBS13	Zm00041ab038480_Tx303	DSD	1193	chr1	196766512	196770093	-	133176	6.77
N	ZmNBS13	Zm00042ab038180_Tzi8	DSD	1194	chr1	199357688	199361272	-	133497	6.48
CNL	ZmNBS14	Zm00001eb113900_B73	DSD	946	chr2	231629169	231633219	-	107728	7.93
CNL	ZmNBS14	Zm00018ab116670_B97	DSD	946	chr2	239750152	239754354	-	107662	7.84
CNL	ZmNBS14	Zm00019ab110340_CML52	PD	953	chr2	235179234	235183485	-	108167	8.08
CNL	ZmNBS14	Zm00020ab114580_CML69	DSD	953	chr2	229037133	229041673	-	108167	8.08
CNL	ZmNBS14	Zm00021ab114170_CML103	DSD	946	chr2	229704067	229708081	-	107623	7.74
CNL	ZmNBS14	Zm00022ab115070_CML228	WGD	953	chr2	234608648	234612869	-	108183	8.08
CNL	ZmNBS14	Zm00023ab116800_CML247	WGD	953	chr2	232918364	232922832	-	108183	8.08
CNL	ZmNBS14	Zm00024ab115500_CML277	WGD	946	chr2	236794819	236799386	-	107780	7.74
CNL	ZmNBS14	Zm00025ab117220_CML322	PD	953	chr2	232092429	232096636	-	108224	7.92
CNL	ZmNBS14	Zm00026ab113450_CML333	PD	953	chr2	236735285	236740626	-	108167	8.08
CNL	ZmNBS14	Zm00027ab114550_HP301	PD	953	chr2	234621817	234625768	-	108242	7.92
CNL	ZmNBS14	Zm00028ab116130_Il14H	DSD	946	chr2	232274835	232278905	-	107666	7.84
CNL	ZmNBS14	Zm00029ab117200_Ki3	DSD	953	chr2	235403342	235407382	-	108211	8.08
CNL	ZmNBS14	Zm00030ab113860_Ki11	DSD	946	chr2	241212578	241217225	-	107681	7.65
CNL	ZmNBS14	Zm00031ab117760_Ky21	DSD	946	chr2	231292037	231310145	-	107666	7.84
CNL	ZmNBS14	Zm00032ab116950_M37W	DSD	946	chr2	231722600	231726871	-	107643	7.75
CNL	ZmNBS14	Zm00033ab119600_M162W	PD	946	chr2	228905610	228910151	-	107638	7.74
CNL	ZmNBS14	Zm00034ab120820_Mo18W	PD	953	chr2	235425500	235431120	-	108375	7.92
CNL	ZmNBS14	Zm00035ab116850_Ms71	DSD	946	chr2	231134383	231138508	-	107666	7.84
CNL	ZmNBS14	Zm00037ab113730_NC358	PD	946	chr2	233765953	233770278	-	107667	7.65
CNL	ZmNBS14	Zm00038ab116090_Oh7B	DSD	946	chr2	231509223	231513179	-	107666	7.84
CNL	ZmNBS14	Zm00039ab114410_Oh43	DSD	918	chr2	234685603	234689778	-	104451	7.94
CNL	ZmNBS14	Zm00040ab121090_P39	PD	946	chr2	231200206	231218351	-	107666	7.84
CNL	ZmNBS14	Zm00041ab117390_Tx303	PD	946	chr2	237391266	237395349	-	107662	7.84
CNL	ZmNBS14	Zm00042ab116650_Tzi8	PD	946	chr2	234988846	234993436	-	107678	7.84
NL	ZmNBS15	Zm00025ab121020_CML322	PD	1005	chr2	241906766	241912504	-	113611	6.34
N	ZmNBS16	Zm00001eb131200_B73	DSD	806	chr3	61902414	61905310	-	89251.4	7.83
N	ZmNBS16	Zm00018ab135370_B97	DSD	806	chr3	61391909	61395122	-	89232.3	7.72
N	ZmNBS16	Zm00019ab126070_CML52	SL	806	chr3	64169303	64172347	-	89251.4	7.83
N	ZmNBS16	Zm00020ab132040_CML69	DSD	806	chr3	63182179	63185014	-	89168.3	7.71
N	ZmNBS16	Zm00021ab132280_CML103	DSD	806	chr3	62162769	62175810	-	89089.2	7.58
N	ZmNBS16	Zm00022ab132810_CML228	DSD	806	chr3	64052944	64055690	-	89251.4	7.83
N	ZmNBS16	Zm00023ab134680_CML247	DSD	806	chr3	64422869	64425777	-	89265.4	7.83
N	ZmNBS16	Zm00024ab133300_CML277	SL	806	chr3	64083033	64085910	-	89251.4	7.83
N	ZmNBS16	Zm00025ab135300_CML322	DSD	555	chr3	64086592	64088685	-	61660.4	7.43
N	ZmNBS16	Zm00026ab131500_CML333	SL	806	chr3	63363700	63366581	-	89251.4	7.83
N	ZmNBS16	Zm00027ab132500_HP301	DSD	806	chr3	62187879	62190734	-	89251.4	7.94
N	ZmNBS16	Zm00028ab134140_Il14H	DSD	806	chr3	62473727	62476500	-	89193.3	7.94
N	ZmNBS16	Zm00029ab135490_Ki3	DSD	806	chr3	65360257	65363153	-	89251.4	7.83
N	ZmNBS16	Zm00030ab131400_Ki11	DSD	806	chr3	62560774	62564213	-	89276.4	7.8
N	ZmNBS16	Zm00031ab135900_Ky21	DSD	806	chr3	63597477	63600358	-	89219.3	7.71
N	ZmNBS16	Zm00032ab134940_M37W	DSD	806	chr3	64473474	64476303	-	89251.4	7.83
N	ZmNBS16	Zm00033ab138010_M162W	DSD	806	chr3	63090173	63093038	-	89251.4	7.83
N	ZmNBS16	Zm00034ab139720_Mo18W	DSD	806	chr3	64633425	64636338	-	89251.4	7.83
N	ZmNBS16	Zm00035ab135140_Ms71	SL	806	chr3	62264925	62267928	-	89232.3	7.72
N	ZmNBS16	Zm00036ab135080_NC350	DSD	806	chr3	64054778	64057661	-	89285.4	7.83
N	ZmNBS16	Zm00037ab131690_NC358	DSD	806	chr3	63442118	63445585	-	89192.3	7.81
N	ZmNBS16	Zm00038ab133920_Oh7B	DSD	806	chr3	64257613	64260567	-	89251.4	7.83
N	ZmNBS16	Zm00039ab132580_Oh43	DSD	806	chr3	61728110	61731086	-	89232.3	7.72
N	ZmNBS16	Zm00040ab140030_P39	DSD	806	chr3	62925246	62928620	-	89197.3	7.71
N	ZmNBS16	Zm00041ab136070_Tx303	DSD	806	chr3	64974598	64977573	-	89251.4	7.83
N	ZmNBS16	Zm00042ab134780_Tzi8	DSD	806	chr3	64552342	64555311	-	89251.4	7.83
N	ZmNBS17	Zm00001eb138420_B73	DSD	1301	chr3	139021032	139026768	+	146592	6.64
N	ZmNBS17	Zm00018ab142940_B97	DSD	1301	chr3	138610493	138616243	+	146592	6.64
N	ZmNBS17	Zm00019ab131950_CML52	DSD	766	chr3	143874895	143884718	+	87519.3	6.95
N	ZmNBS17	Zm00020ab139840_CML69	DSD	897	chr3	142230402	142236083	+	102114	6.83
N	ZmNBS17	Zm00021ab139480_CML103	SL	1301	chr3	140704684	140710438	+	146651	6.71
N	ZmNBS17	Zm00022ab139920_CML228	DSD	897	chr3	142212861	142218542	+	102114	6.83
N	ZmNBS17	Zm00023ab142390_CML247	DSD	1301	chr3	142165983	142171804	+	146651	6.71
N	ZmNBS17	Zm00024ab141030_CML277	DSD	1268	chr3	144201076	144205825	+	143042	6.51
N	ZmNBS17	Zm00026ab138980_CML333	DSD	1096	chr3	140257246	140263119	+	124603	6.64
N	ZmNBS17	Zm00027ab140110_HP301	SL	897	chr3	140836747	140842766	+	102114	6.83
N	ZmNBS17	Zm00028ab141580_Il14H	DSD	1302	chr3	140407284	140413020	+	146724	6.65
N	ZmNBS17	Zm00029ab143390_Ki3	DSD	1301	chr3	143828332	143834133	+	146651	6.71
N	ZmNBS17	Zm00030ab138470_Ki11	SL	1096	chr3	140620400	140626136	+	124603	6.64
N	ZmNBS17	Zm00031ab143320_Ky21	DSD	1301	chr3	140269767	140275581	+	146651	6.71
N	ZmNBS17	Zm00032ab142460_M37W	DSD	897	chr3	142937002	142942683	+	102114	6.83
N	ZmNBS17	Zm00033ab146070_M162W	DSD	1301	chr3	139782203	139787956	+	146651	6.71
N	ZmNBS17	Zm00034ab147530_Mo18W	DSD	1302	chr3	142219198	142224881	+	146724	6.65
N	ZmNBS17	Zm00035ab142860_Ms71	DSD	1301	chr3	141163244	141168981	+	146745	6.71
N	ZmNBS17	Zm00036ab142420_NC350	DSD	1302	chr3	140749656	140755391	+	146724	6.65
N	ZmNBS17	Zm00037ab139050_NC358	DSD	1302	chr3	140518047	140522911	+	146724	6.65
N	ZmNBS17	Zm00038ab141280_Oh7B	DSD	1300	chr3	143593840	143599598	+	146553	6.75
N	ZmNBS17	Zm00039ab140090_Oh43	DSD	1301	chr3	141256511	141262261	+	146745	6.71
N	ZmNBS17	Zm00040ab148350_P39	DSD	1300	chr3	140721133	140726891	+	146553	6.75
N	ZmNBS17	Zm00041ab144130_Tx303	DSD	1301	chr3	143759245	143765081	+	146651	6.71
N	ZmNBS17	Zm00042ab142880_Tzi8	DSD	1301	chr3	140824924	140830694	+	146651	6.71
N	ZmNBS18	Zm00001eb169030_B73	DSD	653	chr4	16930112	16940894	+	74331.6	6.47
N	ZmNBS18	Zm00018ab174790_B97	DSD	928	chr4	16294209	16302630	+	105996	7.39
N	ZmNBS18	Zm00020ab170650_CML69	DSD	928	chr4	16958645	16966992	+	105996	7.39
N	ZmNBS18	Zm00021ab170980_CML103	DSD	928	chr4	16029666	16039454	+	106007	7.98
N	ZmNBS18	Zm00022ab170550_CML228	DSD	928	chr4	16360693	16373066	+	105913	7.51
N	ZmNBS18	Zm00023ab173470_CML247	DSD	928	chr4	16702598	16714980	+	106015	7.98
N	ZmNBS18	Zm00024ab171910_CML277	DSD	928	chr4	16554125	16562621	+	105959	7.37
N	ZmNBS18	Zm00025ab174660_CML322	DSD	928	chr4	15701645	15713963	-	105996	7.39
N	ZmNBS18	Zm00026ab170560_CML333	DSD	928	chr4	15974204	15982559	+	105913	7.51
N	ZmNBS18	Zm00027ab171160_HP301	DSD	928	chr4	16597086	16606876	+	106007	7.98
N	ZmNBS18	Zm00029ab174910_Ki3	DSD	928	chr4	16284176	16293921	+	106007	7.98
N	ZmNBS18	Zm00030ab169230_Ki11	DSD	928	chr4	16496651	16507468	+	105990	7.8
N	ZmNBS18	Zm00031ab175460_Ky21	DSD	928	chr4	18214115	18227264	+	106015	7.98
N	ZmNBS18	Zm00032ab174010_M37W	DSD	928	chr4	17044026	17056226	+	106015	7.98
N	ZmNBS18	Zm00033ab178800_M162W	DSD	928	chr4	16507298	16519499	+	106015	7.98
N	ZmNBS18	Zm00034ab179170_Mo18W	DSD	928	chr4	16083800	16096954	+	106015	7.98
N	ZmNBS18	Zm00035ab174350_Ms71	DSD	928	chr4	15391877	15400305	+	106020	7.8
N	ZmNBS18	Zm00036ab174280_NC350	SL	928	chr4	16732390	16745523	+	106015	7.98
N	ZmNBS18	Zm00037ab170100_NC358	DSD	928	chr4	16627086	16637001	+	105905	7.51
N	ZmNBS18	Zm00038ab171930_Oh7B	DSD	653	chr4	15870897	15881679	+	74331.6	6.47
N	ZmNBS18	Zm00039ab170970_Oh43	DSD	770	chr4	17151440	17162227	+	87924.8	7.48
N	ZmNBS18	Zm00040ab179960_P39	DSD	930	chr4	16789268	16800086	+	106268	7.39
N	ZmNBS18	Zm00041ab175560_Tx303	DSD	928	chr4	16322912	16332664	+	106007	7.98
N	ZmNBS18	Zm00042ab174430_Tzi8	DSD	928	chr4	16945843	16954942	+	106117	7.52
N	ZmNBS19	Zm00001eb195760_B73	DSD	904	chr4	190911495	190915285	-	102451	6.88
CN	ZmNBS19	Zm00018ab203450_B97	DSD	896	chr4	194320709	194324521	-	101395	7.2
CN	ZmNBS19	Zm00019ab185680_CML52	DSD	796	chr4	190706797	190710300	-	90262.3	7.81
CN	ZmNBS19	Zm00020ab198270_CML69	DSD	796	chr4	194244157	194247655	-	90262.3	7.81
CN	ZmNBS19	Zm00022ab198330_CML228	DSD	796	chr4	194636061	194639474	-	90322.4	7.78
CN	ZmNBS19	Zm00023ab201310_CML247	DSD	898	chr4	193214709	193218395	-	101664	7.12
CN	ZmNBS19	Zm00024ab199050_CML277	DSD	796	chr4	191527954	191531502	-	90230.2	7.81
N	ZmNBS19	Zm00025ab203290_CML322	DSD	904	chr4	195883247	195887199	-	102481	6.95
N	ZmNBS19	Zm00026ab197690_CML333	DSD	802	chr4	192200475	192204088	-	91077.3	7.39
N	ZmNBS19	Zm00027ab198990_HP301	DSD	902	chr4	192642770	192646505	-	102273	6.97
CN	ZmNBS19	Zm00028ab201480_Il14H	DSD	896	chr4	192156349	192160284	-	101395	7.2
CN	ZmNBS19	Zm00029ab202630_Ki3	DSD	898	chr4	193808175	193811995	-	101694	7.21
CN	ZmNBS19	Zm00030ab197020_Ki11	DSD	796	chr4	191593102	191596556	-	90322.4	7.78
CN	ZmNBS19	Zm00031ab203620_Ky21	DSD	896	chr4	193212171	193216156	-	101395	7.2
CN	ZmNBS19	Zm00032ab202140_M37W	DSD	898	chr4	192117925	192121832	-	101694	7.21
CN	ZmNBS19	Zm00033ab207910_M162W	DSD	796	chr4	194042675	194046215	-	90336.4	7.78
CN	ZmNBS19	Zm00034ab207910_Mo18W	DSD	796	chr4	188764440	188768005	-	90320.4	7.78
N	ZmNBS19	Zm00035ab202270_Ms71	DSD	904	chr4	192272122	192276088	-	102481	6.95
CN	ZmNBS19	Zm00036ab201750_NC350	WGD	796	chr4	192485997	192489394	+	90262.3	7.81
N	ZmNBS19	Zm00037ab197690_NC358	DSD	904	chr4	194143133	194147041	-	102461	6.97
CN	ZmNBS19	Zm00038ab198860_Oh7B	DSD	896	chr4	191198376	191202317	-	101395	7.2
CN	ZmNBS19	Zm00039ab199880_Oh43	DSD	896	chr4	194098756	194102741	-	101395	7.2
CN	ZmNBS19	Zm00040ab209160_P39	DSD	896	chr4	190997122	191001270	-	101422	7.2
CN	ZmNBS19	Zm00041ab204180_Tx303	DSD	796	chr4	191329212	191332682	-	90262.3	7.81
N	ZmNBS19	Zm00042ab204030_Tzi8	DSD	902	chr4	195077660	195081563	-	102257	6.97
N	ZmNBS2	Zm00001eb405770_B73	PD	949	chr10	2704293	2715986	+	107428	6.38
CN	ZmNBS2	Zm00018ab424670_B97	PD	1404	chr10	2959267	2970227	+	159137	6.45
CN	ZmNBS2	Zm00018ab424760_B97	TD	1477	chr10	3241688	3253108	+	167941	6.93
CN	ZmNBS2	Zm00018ab424780_B97	PD	1152	chr10	3277993	3296818	+	131369	6.59
N	ZmNBS2	Zm00018ab424800_B97	SL	1423	chr10	3337560	3348838	+	160927	6.45
CN	ZmNBS2	Zm00018ab424810_B97	TD	1391	chr10	3349041	3359699	+	157368	6.67
CN	ZmNBS2	Zm00019ab392010_CML52	TD	1143	chr10	2402760	2411492	+	130084	6.55
CN	ZmNBS2	Zm00020ab411910_CML69	SL	1419	chr10	3191770	3201210	+	160466	6.51
CN	ZmNBS2	Zm00020ab411920_CML69	TD	1480	chr10	3202813	3213673	+	167990	6.75
N	ZmNBS2	Zm00021ab412810_CML103	TD	1416	chr10	2627161	2636784	+	160229	6.57
CN	ZmNBS2	Zm00021ab412820_CML103	TD	1398	chr10	2817675	2832912	+	158504	6.57
CN	ZmNBS2	Zm00022ab411310_CML228	TD	1369	chr10	2629298	2643459	+	155382	6.39
CN	ZmNBS2	Zm00022ab411370_CML228	SL	1473	chr10	2720288	2724993	+	166737	6.71
CN	ZmNBS2	Zm00022ab411410_CML228	TD	1258	chr10	2804783	2810067	+	142966	6.91
CN	ZmNBS2	Zm00023ab417060_CML247	TD	1418	chr10	2449895	2461279	+	160603	6.27
CN	ZmNBS2	Zm00023ab417070_CML247	TD	1453	chr10	2462396	2473276	+	164895	6.53
CN	ZmNBS2	Zm00024ab414690_CML277	TD	1418	chr10	2437644	2449066	+	160482	6.19
CN	ZmNBS2	Zm00025ab421480_CML322	TD	1459	chr10	2836975	2863178	+	165032	6.68
CN	ZmNBS2	Zm00026ab407830_CML333	TD	843	chr10	2383274	2398246	+	96083	6.48
CN	ZmNBS2	Zm00026ab407860_CML333	TD	1438	chr10	2460039	2472256	+	163590	6.78
CN	ZmNBS2	Zm00026ab407900_CML333	TD	1412	chr10	2525341	2534332	+	159924	6.59
CN	ZmNBS2	Zm00026ab407910_CML333	TD	1480	chr10	2535585	2546666	+	168300	6.82
CN	ZmNBS2	Zm00026ab407930_CML333	TD	1152	chr10	2571933	2599965	+	131369	6.59
N	ZmNBS2	Zm00026ab407940_CML333	TD	1423	chr10	2640804	2651868	+	160927	6.45
CN	ZmNBS2	Zm00026ab407960_CML333	PD	1198	chr10	2652392	2663816	+	135502	6.79
CN	ZmNBS2	Zm00027ab411370_HP301	PD	1177	chr10	2848697	2867951	+	133995	6.74
CN	ZmNBS2	Zm00027ab411380_HP301	PD	1533	chr10	2895501	2903134	+	174450	7.06
CN	ZmNBS2	Zm00027ab411400_HP301	SL	1288	chr10	2932371	2951059	+	146595	6.45
N	ZmNBS2	Zm00027ab411410_HP301	TD	1423	chr10	2991947	3003059	+	160927	6.45
CN	ZmNBS2	Zm00027ab411420_HP301	TD	1391	chr10	3003475	3014897	+	157368	6.67
CN	ZmNBS2	Zm00028ab416320_Il14H	PD	859	chr10	2873236	2882091	+	97664.8	6.39
CN	ZmNBS2	Zm00028ab416340_Il14H	SL	1143	chr10	3047082	3064601	+	129950	7.2
N	ZmNBS2	Zm00028ab416390_Il14H	TD	1396	chr10	3268735	3280157	+	158139	6.55
CN	ZmNBS2	Zm00029ab422920_Ki3	TD	1419	chr10	2324942	2330971	+	161231	6.26
CN	ZmNBS2	Zm00029ab422970_Ki3	SL	1427	chr10	2468043	2484052	+	161533	7.16
CN	ZmNBS2	Zm00029ab423000_Ki3	TD	1479	chr10	2500316	2504956	+	167829	6.43
CN	ZmNBS2	Zm00030ab408600_Ki11	SL	1473	chr10	2285316	2294631	+	166737	6.71
CN	ZmNBS2	Zm00030ab408680_Ki11	SL	1410	chr10	2588612	2597489	+	159720	6.66
CN	ZmNBS2	Zm00030ab408690_Ki11	TD	1426	chr10	2764394	2775170	+	161300	6.41
CN	ZmNBS2	Zm00031ab422490_Ky21	SL	1479	chr10	3577491	3583143	+	167631	6.29
CN	ZmNBS2	Zm00031ab422570_Ky21	TD	1420	chr10	3702800	3711743	+	160996	6.67
CN	ZmNBS2	Zm00031ab422580_Ky21	TD	1143	chr10	3876734	3894245	+	129950	7.2
CN	ZmNBS2	Zm00032ab422890_M37W	PD	962	chr10	2467463	2470966	+	109352	6.49
CN	ZmNBS2	Zm00032ab423150_M37W	SL	1479	chr10	2716714	2725641	+	167631	6.29
CN	ZmNBS2	Zm00032ab423200_M37W	TD	1486	chr10	2956085	2968150	+	168948	6.77
CN	ZmNBS2	Zm00033ab428990_M162W	TD	859	chr10	2706447	2719562	+	97664.8	6.39
CN	ZmNBS2	Zm00033ab429000_M162W	TD	858	chr10	2784583	2797667	+	98066.4	6.85
CN	ZmNBS2	Zm00034ab431620_Mo18W	DSD	859	chr10	2613796	2616931	+	97664.8	6.39
CN	ZmNBS2	Zm00035ab420630_Ms71	SL	1473	chr10	2298513	2324776	+	167078	6.69
CN	ZmNBS2	Zm00035ab420700_Ms71	PD	1410	chr10	2617162	2625744	+	159720	6.66
CN	ZmNBS2	Zm00035ab420720_Ms71	PD	1426	chr10	2792921	2798857	+	161300	6.41
CN	ZmNBS2	Zm00035ab420750_Ms71	TD	1321	chr10	2822670	2829372	+	149569	7.19
CN	ZmNBS2	Zm00035ab420760_Ms71	SL	1474	chr10	2834835	2853701	+	167645	6.87
CN	ZmNBS2	Zm00036ab417300_NC350	PD	1396	chr10	2887089	2898434	+	158411	6.4
CN	ZmNBS2	Zm00036ab417360_NC350	PD	1209	chr10	3176095	3191481	+	137714	7.51
CN	ZmNBS2	Zm00036ab417390_NC350	SL	1427	chr10	3298824	3307509	+	161470	6.53
CN	ZmNBS2	Zm00036ab417430_NC350	PD	1407	chr10	3499804	3510159	+	159006	6.7
CN	ZmNBS2	Zm00037ab409440_NC358	TD	1396	chr10	2548974	2560193	+	158553	6.98
CN	ZmNBS2	Zm00037ab409470_NC358	TD	1421	chr10	2677191	2702480	+	161526	6.11
CN	ZmNBS2	Zm00037ab409540_NC358	SL	1422	chr10	3034212	3057758	+	160611	6.66
CN	ZmNBS2	Zm00038ab381200_Oh7B	PD	1420	chr9	3317225	3328319	+	160996	6.67
CN	ZmNBS2	Zm00039ab414170_Oh43	SL	1479	chr10	3108595	3117617	+	167631	6.29
CN	ZmNBS2	Zm00039ab414240_Oh43	SL	1327	chr10	3233811	3242829	+	150318	6.94
CN	ZmNBS2	Zm00039ab414250_Oh43	TD	1143	chr10	3407783	3425644	+	129950	7.2
N	ZmNBS2	Zm00039ab414290_Oh43	TD	1396	chr10	3629437	3641115	+	158139	6.55
CN	ZmNBS2	Zm00040ab431310_P39	PD	859	chr10	2516325	2519452	+	97664.8	6.39
CN	ZmNBS2	Zm00041ab422240_Tx303	TD	1454	chr10	2418127	2429991	+	163996	6.68
CN	ZmNBS2	Zm00042ab424400_Tzi8	TD	1438	chr10	2722703	2745931	+	163628	6.87
CN	ZmNBS2	Zm00042ab424630_Tzi8	PD	983	chr10	3380520	3397638	+	111744	6.81
CN	ZmNBS2	Zm00042ab424700_Tzi8	PD	1320	chr10	3653046	3657091	+	149713	7.61
CN	ZmNBS20	Zm00027ab204300_HP301	TD	990	chr4	211402056	211415059	-	112170	8.41
CN	ZmNBS21	Zm00001eb291370_B73	DSD	1143	chr6	167061147	167065592	+	128978	6.9
CN	ZmNBS21	Zm00018ab305250_B97	DSD	718	chr6	167925477	167927644	+	81522.1	7.96
CN	ZmNBS21	Zm00019ab279540_CML52	DSD	1143	chr6	163426515	163431259	+	129008	6.9
CN	ZmNBS21	Zm00020ab295390_CML69	DSD	1143	chr6	163663147	163667793	+	129008	6.9
CN	ZmNBS21	Zm00021ab295930_CML103	DSD	574	chr6	162007644	162012472	+	65350.5	8.01
CN	ZmNBS21	Zm00023ab300300_CML247	DSD	1139	chr6	164272186	164276717	+	128629	6.97
CN	ZmNBS21	Zm00024ab296810_CML277	DSD	1143	chr6	162639526	162646995	+	128920	6.85
CN	ZmNBS21	Zm00025ab302600_CML322	DSD	1143	chr6	161891802	161896604	+	128908	6.85
CN	ZmNBS21	Zm00026ab294460_CML333	DSD	1139	chr6	159881490	159886178	+	128688	7.03
CN	ZmNBS21	Zm00029ab305370_Ki3	DSD	1143	chr6	162243773	162258001	+	128861	6.87
CN	ZmNBS21	Zm00031ab302680_Ky21	DSD	1143	chr6	158308331	158314034	+	128920	6.85
CN	ZmNBS21	Zm00032ab304090_M37W	DSD	1139	chr6	171581239	171585843	+	128658	6.97
CN	ZmNBS21	Zm00033ab308930_M162W	DSD	1143	chr6	173160942	173165534	+	128920	6.85
CN	ZmNBS21	Zm00034ab311830_Mo18W	DSD	1143	chr6	167282832	167287634	+	128908	6.85
CN	ZmNBS21	Zm00035ab302600_Ms71	DSD	1143	chr6	165443595	165448840	+	128920	6.85
CN	ZmNBS21	Zm00036ab300460_NC350	DSD	1139	chr6	170815965	170820536	+	128646	6.97
CN	ZmNBS21	Zm00037ab295790_NC358	DSD	1143	chr6	163539747	163544354	+	128978	6.9
CN	ZmNBS21	Zm00038ab298100_Oh7B	DSD	1143	chr6	165460023	165464686	+	128908	6.85
CN	ZmNBS21	Zm00039ab297200_Oh43	DSD	1143	chr6	156722734	156727402	+	128920	6.85
CN	ZmNBS21	Zm00040ab310210_P39	DSD	1143	chr6	163832242	163836397	+	128804	6.81
CN	ZmNBS21	Zm00041ab302820_Tx303	DSD	1143	chr6	157481764	157486433	+	129020	6.9
CN	ZmNBS21	Zm00042ab304780_Tzi8	DSD	1143	chr6	163574906	163579795	+	128978	6.9
N	ZmNBS22	Zm00001eb349330_B73	PD	709	chr8	106560231	106562858	+	79347.4	8.4
N	ZmNBS22	Zm00018ab366720_B97	TD	661	chr8	106277218	106279875	+	73842.3	8.7
N	ZmNBS22	Zm00019ab337000_CML52	TD	657	chr8	105722762	105725317	+	73405.9	8.7
N	ZmNBS22	Zm00020ab354140_CML69	TD	661	chr8	104922850	104925622	+	73789.3	8.7
N	ZmNBS22	Zm00021ab355930_CML103	TD	661	chr8	104623613	104626386	+	73789.3	8.7
N	ZmNBS22	Zm00022ab355360_CML228	TD	661	chr8	106466272	106468901	+	73789.3	8.7
N	ZmNBS22	Zm00023ab359960_CML247	TD	657	chr8	107776675	107779405	+	73405.9	8.7
N	ZmNBS22	Zm00024ab356910_CML277	TD	661	chr8	105767733	105770517	+	73789.3	8.7
N	ZmNBS22	Zm00025ab362590_CML322	TD	657	chr8	103792734	103795288	+	73416.9	8.85
N	ZmNBS22	Zm00026ab352770_CML333	TD	661	chr8	106362260	106364895	+	73789.3	8.7
N	ZmNBS22	Zm00027ab354100_HP301	TD	661	chr8	103375625	103378269	+	73789.3	8.7
N	ZmNBS22	Zm00028ab358660_Il14H	TD	661	chr8	104878066	104880752	+	73782.3	8.65
N	ZmNBS22	Zm00029ab364520_Ki3	TD	657	chr8	103488882	103491437	+	73405.9	8.7
N	ZmNBS22	Zm00030ab351700_Ki11	TD	657	chr8	104783230	104785857	+	73431.9	8.7
N	ZmNBS22	Zm00031ab363550_Ky21	TD	661	chr8	103381914	103384716	+	73842.3	8.7
N	ZmNBS22	Zm00032ab365300_M37W	TD	657	chr8	107274047	107276661	+	73519	8.7
N	ZmNBS22	Zm00033ab370250_M162W	TD	661	chr8	104356228	104359009	+	73842.3	8.7
N	ZmNBS22	Zm00034ab373260_Mo18W	TD	661	chr8	104710302	104712942	+	73789.3	8.7
N	ZmNBS22	Zm00035ab362710_Ms71	TD	657	chr8	102495881	102500605	+	73428.9	8.7
N	ZmNBS22	Zm00036ab360150_NC350	TD	661	chr8	106835864	106838638	+	73789.3	8.7
N	ZmNBS22	Zm00037ab353470_NC358	TD	657	chr8	104098201	104100785	+	73428.9	8.7
N	ZmNBS22	Zm00038ab357520_Oh7B	TD	661	chr8	106733247	106735853	+	73842.3	8.7
N	ZmNBS22	Zm00039ab357120_Oh43	TD	709	chr8	104964506	104967091	+	79373.4	8.32
N	ZmNBS22	Zm00040ab372020_P39	TD	661	chr8	105540828	105543455	+	73789.3	8.7
N	ZmNBS22	Zm00041ab363920_Tx303	TD	661	chr8	102649628	102652213	+	73789.3	8.7
N	ZmNBS22	Zm00042ab365610_Tzi8	TD	661	chr8	106889026	106891652	+	73789.3	8.7
CN	ZmNBS23	Zm00001eb363970_B73	DSD	929	chr8	166749347	166753682	+	104025	6.82
CN	ZmNBS23	Zm00018ab381670_B97	DSD	929	chr8	166666229	166669814	+	103997	6.75
CN	ZmNBS23	Zm00019ab351590_CML52	DSD	929	chr8	168669419	168677891	+	103997	6.75
CN	ZmNBS23	Zm00020ab369160_CML69	DSD	929	chr8	167601969	167605542	+	103997	6.75
CN	ZmNBS23	Zm00021ab370280_CML103	DSD	929	chr8	164109314	164113616	+	104013	6.61
CN	ZmNBS23	Zm00022ab370400_CML228	DSD	929	chr8	167714083	167717667	+	103997	6.75
CN	ZmNBS23	Zm00023ab375200_CML247	DSD	989	chr8	169543681	169548081	+	110194	6.67
CN	ZmNBS23	Zm00024ab371990_CML277	DSD	930	chr8	166411965	166415549	+	104180	6.75
CN	ZmNBS23	Zm00025ab377860_CML322	DSD	929	chr8	164540392	164544381	+	103997	6.75
CN	ZmNBS23	Zm00026ab367130_CML333	DSD	929	chr8	168712219	168715810	+	103997	6.75
CN	ZmNBS23	Zm00027ab369070_HP301	DSD	929	chr8	162045793	162049375	+	103997	6.75
CN	ZmNBS23	Zm00028ab373810_Il14H	DSD	931	chr8	162331811	162335408	+	104155	6.75
CN	ZmNBS23	Zm00029ab379660_Ki3	DSD	929	chr8	165359545	165363137	+	103954	6.97
CN	ZmNBS23	Zm00030ab366560_Ki11	DSD	929	chr8	168514089	168517479	+	103997	6.75
CN	ZmNBS23	Zm00031ab378630_Ky21	DSD	929	chr8	162247310	162251576	+	103997	6.75
CN	ZmNBS23	Zm00032ab380100_M37W	DSD	929	chr8	167885461	167894078	+	103968	6.97
CN	ZmNBS23	Zm00033ab385590_M162W	DSD	929	chr8	165489358	165492948	+	103997	6.75
CN	ZmNBS23	Zm00034ab388700_Mo18W	DSD	930	chr8	166974626	166978856	+	104180	6.75
CN	ZmNBS23	Zm00035ab377710_Ms71	DSD	929	chr8	163035306	163039551	+	103997	6.75
CN	ZmNBS23	Zm00036ab375140_NC350	SL	593	chr8	166615708	166618524	+	66405.6	7.01
CN	ZmNBS23	Zm00037ab368190_NC358	DSD	988	chr8	163592424	163596693	+	110162	6.81
CN	ZmNBS23	Zm00038ab372290_Oh7B	DSD	989	chr8	165834043	165838610	+	110263	6.81
CN	ZmNBS23	Zm00040ab387640_P39	DSD	929	chr8	164332864	164341464	+	103968	6.97
CN	ZmNBS23	Zm00041ab379070_Tx303	DSD	929	chr8	164925557	164929129	+	103997	6.75
CN	ZmNBS23	Zm00042ab380790_Tzi8	DSD	926	chr8	166608940	166612561	+	103873	6.89
CNL	ZmNBS24	Zm00001eb410900_B73	DSD	903	chr10	28129205	28134407	+	102959	8.67
CNL	ZmNBS24	Zm00018ab430370_B97	DSD	903	chr10	27566253	27573360	+	103005	8.67
CNL	ZmNBS24	Zm00019ab397150_CML52	DSD	903	chr10	27745761	27753091	+	103005	8.67
CNL	ZmNBS24	Zm00020ab417070_CML69	DSD	903	chr10	27529324	27536701	+	103077	8.67
CNL	ZmNBS24	Zm00021ab418580_CML103	DSD	903	chr10	28381662	28389326	+	102955	8.75
CNL	ZmNBS24	Zm00022ab417030_CML228	DSD	903	chr10	28142718	28147567	+	102991	8.67
CNL	ZmNBS24	Zm00023ab422530_CML247	DSD	903	chr10	26267518	26272280	+	102910	8.67
CNL	ZmNBS24	Zm00024ab420180_CML277	DSD	903	chr10	27798435	27803351	+	103005	8.67
CNL	ZmNBS24	Zm00025ab426730_CML322	SL	903	chr10	27127302	27134724	+	103077	8.67
CNL	ZmNBS24	Zm00027ab416690_HP301	SL	903	chr10	28102095	28109512	+	103077	8.67
CNL	ZmNBS24	Zm00028ab421640_Il14H	DSD	903	chr10	28309951	28317339	+	103077	8.67
CNL	ZmNBS24	Zm00029ab428740_Ki3	DSD	903	chr10	27878226	27883692	+	102933	8.67
CNL	ZmNBS24	Zm00030ab414370_Ki11	DSD	903	chr10	27944138	27949589	+	103109	8.6
CNL	ZmNBS24	Zm00031ab427940_Ky21	DSD	903	chr10	29114743	29119959	+	102959	8.67
CNL	ZmNBS24	Zm00032ab429310_M37W	DSD	903	chr10	29143365	29150643	+	102991	8.67
CNL	ZmNBS24	Zm00033ab434540_M162W	DSD	903	chr10	27933959	27939161	+	102959	8.67
CNL	ZmNBS24	Zm00034ab436770_Mo18W	DSD	903	chr10	26544628	26553311	+	102959	8.67
NL	ZmNBS24	Zm00035ab426250_Ms71	DSD	727	chr10	27095788	27103037	+	83719.2	8.78
CNL	ZmNBS24	Zm00036ab423240_NC350	SL	903	chr10	28604535	28611909	+	103077	8.67
CNL	ZmNBS24	Zm00037ab415170_NC358	DSD	923	chr10	28014272	28023518	+	105123	8.67
CNL	ZmNBS24	Zm00038ab386350_Oh7B	DSD	903	chr9	28554795	28562217	+	103077	8.67
CNL	ZmNBS24	Zm00039ab419630_Oh43	DSD	903	chr10	27988919	27994170	+	102959	8.67
CNL	ZmNBS24	Zm00040ab436970_P39	DSD	903	chr10	27525140	27530500	+	102931	8.67
CNL	ZmNBS24	Zm00041ab427870_Tx303	SL	903	chr10	28257571	28264951	+	103077	8.67
CNL	ZmNBS24	Zm00042ab430400_Tzi8	SL	903	chr10	29975657	29982980	+	103077	8.67
CN	ZmNBS25	Zm00001eb033040_B73	DSD	1005	chr1	184428073	184439205	+	114143	6.32
CN	ZmNBS25	Zm00018ab035060_B97	DSD	1005	chr1	183791948	183797554	+	113946	6.47
CN	ZmNBS25	Zm00019ab032730_CML52	DSD	984	chr1	187340729	187346354	+	111744	6.54
CN	ZmNBS25	Zm00020ab033420_CML69	DSD	1005	chr1	183380285	183385823	+	113946	6.47
CN	ZmNBS25	Zm00021ab033500_CML103	DSD	658	chr1	185029573	185033930	+	75040.1	6.96
CN	ZmNBS25	Zm00022ab034040_CML228	DSD	1005	chr1	185180393	185186751	+	114143	6.32
CN	ZmNBS25	Zm00023ab034300_CML247	DSD	1005	chr1	186993082	187001700	+	113985	6.51
CN	ZmNBS25	Zm00024ab033620_CML277	DSD	1002	chr1	183539698	183545375	+	113795	6.81
CN	ZmNBS25	Zm00025ab034800_CML322	DSD	1006	chr1	183943583	183949713	+	114272	6.27
CN	ZmNBS25	Zm00026ab032930_CML333	DSD	1010	chr1	187351793	187362701	+	114639	6.37
CN	ZmNBS25	Zm00027ab033720_HP301	DSD	1005	chr1	181591633	181598038	+	113913	6.47
CN	ZmNBS25	Zm00029ab034310_Ki3	DSD	711	chr1	184042124	184047655	+	81002.9	6.65
CN	ZmNBS25	Zm00032ab034300_M37W	DSD	975	chr1	182016996	182036644	+	110595	6.7
CN	ZmNBS25	Zm00033ab035000_M162W	DSD	984	chr1	182515631	182521364	+	111717	6.59
CN	ZmNBS25	Zm00034ab035120_Mo18W	DSD	1005	chr1	181719610	181726036	+	114143	6.32
CN	ZmNBS25	Zm00035ab034320_Ms71	DSD	1005	chr1	184083868	184090264	+	114252	6.27
CN	ZmNBS25	Zm00036ab033920_NC350	SL	1005	chr1	183323071	183328739	+	113953	6.42
CN	ZmNBS25	Zm00037ab033340_NC358	DSD	1005	chr1	182991071	182996844	+	113953	6.42
CN	ZmNBS25	Zm00038ab034250_Oh7B	DSD	1005	chr1	182709865	182715545	+	113946	6.47
CN	ZmNBS25	Zm00039ab033870_Oh43	DSD	1005	chr1	183231830	183242608	+	113975	6.37
CN	ZmNBS25	Zm00040ab035290_P39	DSD	1005	chr1	178503818	178510068	+	114143	6.32
CN	ZmNBS25	Zm00041ab034490_Tx303	DSD	1005	chr1	182739583	182762960	+	113987	6.44
CN	ZmNBS25	Zm00042ab034060_Tzi8	DSD	1005	chr1	184467789	184473440	+	113987	6.51
CN	ZmNBS26	Zm00001eb077540_B73	WGD	1002	chr2	30418373	30422931	-	113323	6.82
CN	ZmNBS26	Zm00018ab079680_B97	SL	1002	chr2	30106924	30111432	-	113342	6.82
CN	ZmNBS26	Zm00019ab075180_CML52	SL	1002	chr2	29732512	29736920	-	113436	6.82
CN	ZmNBS26	Zm00020ab078440_CML69	WGD	1002	chr2	29993094	29997548	-	113450	6.82
CN	ZmNBS26	Zm00021ab077930_CML103	WGD	1002	chr2	30473146	30477595	-	113438	6.76
CN	ZmNBS26	Zm00022ab078130_CML228	WGD	1002	chr2	30359261	30363682	-	113456	6.82
CN	ZmNBS26	Zm00023ab079590_CML247	WGD	1002	chr2	30081356	30085756	-	113356	6.89
CN	ZmNBS26	Zm00024ab078790_CML277	SL	1059	chr2	30413470	30417997	-	119731	7.74
CN	ZmNBS26	Zm00025ab079620_CML322	WGD	1002	chr2	30636391	30640963	-	113342	6.82
CN	ZmNBS26	Zm00026ab077560_CML333	DSD	1002	chr2	31893170	31897607	-	113540	6.82
CN	ZmNBS26	Zm00027ab077710_HP301	SL	1002	chr2	30652459	30656906	-	113424	6.75
CN	ZmNBS26	Zm00028ab078620_Il14H	WGD	1002	chr2	30585630	30590113	-	113563	6.89
CN	ZmNBS26	Zm00029ab079090_Ki3	SL	1002	chr2	29752225	29756672	-	113424	6.75
CN	ZmNBS26	Zm00030ab077120_Ki11	WGD	1002	chr2	37931322	37935841	-	113424	6.75
CN	ZmNBS26	Zm00031ab080480_Ky21	WGD	1002	chr2	31541935	31546385	-	113342	6.82
CN	ZmNBS26	Zm00032ab080340_M37W	WGD	1002	chr2	32525935	32530385	-	113308	6.82
CN	ZmNBS26	Zm00033ab081270_M162W	WGD	1059	chr2	30340868	30345381	-	119734	7.81
CN	ZmNBS26	Zm00034ab082220_Mo18W	DSD	1002	chr2	30355684	30360184	-	113527	6.82
CN	ZmNBS26	Zm00035ab079690_Ms71	WGD	1002	chr2	31905553	31910073	-	113342	6.82
CN	ZmNBS26	Zm00037ab077790_NC358	WGD	1002	chr2	30790017	30794509	-	113394	6.82
CN	ZmNBS26	Zm00038ab079430_Oh7B	WGD	1002	chr2	29952968	29957420	-	113424	6.75
CN	ZmNBS26	Zm00039ab077960_Oh43	SL	1002	chr2	32344593	32349083	-	113492	6.82
CN	ZmNBS26	Zm00040ab082590_P39	DSD	1002	chr2	31232884	31237342	-	113594	6.89
CN	ZmNBS26	Zm00041ab079350_Tx303	WGD	1002	chr2	31206568	31211015	-	113424	6.75
CN	ZmNBS26	Zm00042ab078640_Tzi8	SL	1002	chr2	30357403	30361931	-	113456	6.82
CN	ZmNBS27	Zm00001eb197290_B73	DSD	863	chr4	195390851	195393586	-	97161.3	7.94
CNL	ZmNBS27	Zm00018ab205010_B97	DSD	911	chr4	198402280	198412913	-	102654	8.1
CN	ZmNBS27	Zm00019ab187190_CML52	SL	854	chr4	194562748	194566371	-	96363.3	7.03
CNL	ZmNBS27	Zm00021ab199990_CML103	DSD	911	chr4	194366068	194387901	-	102641	8
CNL	ZmNBS27	Zm00022ab199960_CML228	SL	911	chr4	198994809	199016648	-	102570	7.9
CNL	ZmNBS27	Zm00023ab202940_CML247	DSD	911	chr4	197684522	197695421	-	102595	8
CN	ZmNBS27	Zm00024ab200590_CML277	DSD	755	chr4	195336533	195359160	-	84737.9	8.21
CNL	ZmNBS27	Zm00025ab204770_CML322	SL	911	chr4	199914330	199936186	-	102572	7.8
CNL	ZmNBS27	Zm00026ab199270_CML333	SL	911	chr4	196655188	196657923	-	102597	8
CNL	ZmNBS27	Zm00027ab200560_HP301	SL	911	chr4	196596792	196621385	-	102568	7.9
CNL	ZmNBS27	Zm00028ab203100_Il14H	SL	911	chr4	196777375	196780110	-	102622	8.19
CNL	ZmNBS27	Zm00029ab204310_Ki3	SL	911	chr4	197941240	197965231	-	102634	8.01
CNL	ZmNBS27	Zm00030ab198640_Ki11	DSD	919	chr4	195785910	195810588	-	103654	8.39
CNL	ZmNBS27	Zm00031ab205020_Ky21	DSD	911	chr4	197368684	197390565	-	102670	7.8
CNL	ZmNBS27	Zm00032ab203860_M37W	DSD	911	chr4	196259448	196272271	-	102843	7.99
CNL	ZmNBS27	Zm00033ab209470_M162W	SL	911	chr4	198325424	198348830	-	102581	8
CNL	ZmNBS27	Zm00034ab209380_Mo18W	DSD	911	chr4	192873171	192884025	-	102684	7.8
CN	ZmNBS27	Zm00035ab203750_Ms71	SL	555	chr4	196397696	196410789	-	63191.1	6.91
CNL	ZmNBS27	Zm00036ab202830_NC350	SL	911	chr4	195505106	195518347	-	102837	7.89
CNL	ZmNBS27	Zm00037ab199320_NC358	DSD	911	chr4	198671899	198685130	-	102837	7.89
CNL	ZmNBS27	Zm00038ab200330_Oh7B	SL	911	chr4	195302016	195304751	-	102624	7.9
CN	ZmNBS27	Zm00039ab201340_Oh43	DSD	555	chr4	198215000	198228280	-	63191.1	6.91
CNL	ZmNBS27	Zm00040ab210960_P39	SL	911	chr4	195687131	195689866	-	102622	8.19
CNL	ZmNBS27	Zm00041ab205820_Tx303	DSD	911	chr4	195774236	195776971	-	102584	7.68
CNL	ZmNBS27	Zm00042ab205620_Tzi8	SL	911	chr4	198913071	198924377	-	102865	7.99
N	ZmNBS28	Zm00001eb200700_B73	TD	864	chr4	209441665	209452490	+	99034.2	6.69
N	ZmNBS28	Zm00018ab208330_B97	TD	864	chr4	212188654	212196160	+	99004.2	6.69
N	ZmNBS28	Zm00019ab190690_CML52	TD	864	chr4	210798681	210809535	+	99034.2	6.69
N	ZmNBS28	Zm00020ab203610_CML69	PD	925	chr4	212623890	212635240	+	105755	7.13
N	ZmNBS28	Zm00021ab203350_CML103	TD	864	chr4	208348733	208359564	+	99034.2	6.69
N	ZmNBS28	Zm00022ab203260_CML228	PD	864	chr4	213243973	213255300	+	98925.1	6.63
N	ZmNBS28	Zm00023ab206330_CML247	TD	864	chr4	212090035	212100748	+	99034.2	6.69
N	ZmNBS28	Zm00024ab204030_CML277	TD	864	chr4	210247740	210251990	+	99004.2	6.69
N	ZmNBS28	Zm00025ab208360_CML322	PD	864	chr4	213911621	213933059	+	99034.2	6.69
N	ZmNBS28	Zm00026ab202760_CML333	PD	864	chr4	210914020	210935532	+	99034.2	6.69
N	ZmNBS28	Zm00027ab204260_HP301	PD	864	chr4	211087255	211108710	+	99034.2	6.69
N	ZmNBS28	Zm00028ab206370_Il14H	PD	864	chr4	210147372	210158446	+	98925.1	6.63
N	ZmNBS28	Zm00029ab207580_Ki3	PD	864	chr4	211721179	211732351	+	98925.1	6.63
N	ZmNBS28	Zm00030ab201870_Ki11	PD	864	chr4	209853934	209864996	+	98925.1	6.63
N	ZmNBS28	Zm00031ab208590_Ky21	TD	817	chr4	210886560	210894082	+	93544.6	6.52
N	ZmNBS28	Zm00032ab207540_M37W	TD	864	chr4	210181701	210192521	+	99034.2	6.69
N	ZmNBS28	Zm00033ab212980_M162W	TD	864	chr4	212395498	212406277	+	99034.2	6.69
N	ZmNBS28	Zm00034ab212690_Mo18W	PD	864	chr4	207187453	207198819	+	98925.1	6.63
N	ZmNBS28	Zm00035ab207080_Ms71	TD	864	chr4	210194369	210205134	+	99034.2	6.69
N	ZmNBS28	Zm00036ab206040_NC350	PD	864	chr4	209226489	209237823	+	98925.1	6.63
N	ZmNBS28	Zm00037ab202700_NC358	TD	817	chr4	212937058	212944574	+	93525.6	6.48
N	ZmNBS28	Zm00038ab203840_Oh7B	TD	864	chr4	209426159	209436987	+	99034.2	6.69
N	ZmNBS28	Zm00039ab205080_Oh43	PD	864	chr4	212687681	212699073	+	98925.1	6.63
N	ZmNBS28	Zm00040ab214320_P39	PD	864	chr4	209161099	209172369	+	98925.1	6.63
N	ZmNBS28	Zm00041ab209230_Tx303	PD	864	chr4	210008043	210020409	+	98925.1	6.63
N	ZmNBS28	Zm00042ab209030_Tzi8	TD	864	chr4	213312485	213333504	+	99004.2	6.69
CN	ZmNBS29	Zm00001eb202350_B73	DSD	1693	chr4	220749261	220759638	-	190908	6.9
CN	ZmNBS29	Zm00018ab210090_B97	DSD	1690	chr4	223496912	223505877	-	190797	6.9
CN	ZmNBS29	Zm00019ab192420_CML52	DSD	1690	chr4	224402865	224411900	-	190861	6.94
CN	ZmNBS29	Zm00021ab205290_CML103	DSD	1095	chr4	220196691	220201624	-	123163	7.43
CN	ZmNBS29	Zm00022ab205090_CML228	DSD	1686	chr4	226591488	226600296	-	190763	6.99
CN	ZmNBS29	Zm00023ab208050_CML247	DSD	1690	chr4	225051097	225060377	-	190793	6.9
CN	ZmNBS29	Zm00024ab205640_CML277	DSD	1693	chr4	221699241	221708068	-	191023	6.87
CN	ZmNBS29	Zm00025ab210310_CML322	DSD	1695	chr4	228238812	228247976	-	191267	6.95
CN	ZmNBS29	Zm00026ab204500_CML333	DSD	1690	chr4	222869431	222878399	-	190797	6.9
CN	ZmNBS29	Zm00027ab206050_HP301	SL	1690	chr4	222477048	222486380	-	190857	6.95
CN	ZmNBS29	Zm00028ab208200_Il14H	DSD	1692	chr4	221884390	221893514	-	190906	6.85
CN	ZmNBS29	Zm00029ab209500_Ki3	DSD	1686	chr4	226008488	226017296	-	190763	6.99
CN	ZmNBS29	Zm00030ab203640_Ki11	DSD	1693	chr4	224108249	224117217	-	191085	6.95
CN	ZmNBS29	Zm00031ab210410_Ky21	DSD	1693	chr4	222121754	222148147	-	190908	6.9
CN	ZmNBS29	Zm00032ab209410_M37W	DSD	1695	chr4	222054223	222063501	-	191337	6.94
CN	ZmNBS29	Zm00033ab214780_M162W	DSD	1095	chr4	223685416	223702485	-	123163	7.43
CN	ZmNBS29	Zm00034ab214600_Mo18W	DSD	1693	chr4	221550196	221559205	-	191040	6.81
CN	ZmNBS29	Zm00035ab208990_Ms71	DSD	1690	chr4	221918535	221927600	-	190797	6.9
CN	ZmNBS29	Zm00036ab207850_NC350	DSD	1690	chr4	224398001	224407303	-	190861	6.94
CN	ZmNBS29	Zm00037ab204480_NC358	DSD	1690	chr4	226470064	226479386	-	190791	6.86
CN	ZmNBS29	Zm00038ab205610_Oh7B	DSD	1690	chr4	221504407	221513343	-	190797	6.9
CN	ZmNBS29	Zm00039ab206850_Oh43	DSD	1693	chr4	224837091	224846152	-	190908	6.9
CN	ZmNBS29	Zm00040ab216190_P39	DSD	1695	chr4	221053107	221062557	-	191146	6.94
CN	ZmNBS29	Zm00041ab211010_Tx303	DSD	1690	chr4	221887110	221897844	-	190729	7
CN	ZmNBS29	Zm00042ab210800_Tzi8	DSD	1693	chr4	225916403	225925485	-	191085	6.95
CN	ZmNBS3	Zm00001eb261660_B73	SL	905	chr6	13715219	13719719	-	103333	8.21
CNL	ZmNBS3	Zm00018ab273190_B97	PD	917	chr6	14045182	14049474	-	104677	7.41
CN	ZmNBS3	Zm00018ab273270_B97	PD	905	chr6	14660867	14671322	-	103373	8.21
CN	ZmNBS3	Zm00019ab251410_CML52	PD	492	chr6	8920713	8923035	-	56336.7	6.72
CN	ZmNBS3	Zm00019ab251440_CML52	PD	905	chr6	8925178	8944684	-	103333	8.21
CN	ZmNBS3	Zm00020ab265320_CML69	PD	863	chr6	8628907	8639416	-	99210.7	7.55
CN	ZmNBS3	Zm00021ab265840_CML103	DSD	905	chr6	10659487	10670037	-	103373	8.21
CN	ZmNBS3	Zm00023ab269360_CML247	DSD	1349	chr6	8797254	8802207	-	154479	7.7
CN	ZmNBS3	Zm00024ab266300_CML277	PD	492	chr6	8594797	8597151	-	56336.7	6.72
CN	ZmNBS3	Zm00024ab266330_CML277	PD	905	chr6	8614067	8618511	-	103333	8.21
CN	ZmNBS3	Zm00025ab272500_CML322	TD	492	chr6	9186021	9188356	-	56336.7	6.72
CN	ZmNBS3	Zm00025ab272510_CML322	TD	905	chr6	9190484	9209893	-	103333	8.21
CN	ZmNBS3	Zm00026ab264610_CML333	PD	492	chr6	8559166	8561431	-	56336.7	6.72
CN	ZmNBS3	Zm00026ab264630_CML333	PD	838	chr6	8563546	8582903	-	95180.5	8.21
CNL	ZmNBS3	Zm00027ab266300_HP301	PD	917	chr6	12299270	12303936	-	104739	7.28
CN	ZmNBS3	Zm00027ab266350_HP301	PD	905	chr6	13384724	13389200	-	103306	8.13
CNL	ZmNBS3	Zm00028ab269230_Il14H	PD	917	chr6	8242629	8247023	-	104624	7.27
CN	ZmNBS3	Zm00028ab269280_Il14H	TD	905	chr6	8971789	8976628	-	103333	8.21
CN	ZmNBS3	Zm00029ab273200_Ki3	PD	904	chr6	8728944	8734572	-	103232	8.21
CN	ZmNBS3	Zm00030ab263600_Ki11	DSD	904	chr6	14537516	14542067	-	103232	8.21
CN	ZmNBS3	Zm00031ab272660_Ky21	PD	492	chr6	8755102	8757415	-	56336.7	6.72
CN	ZmNBS3	Zm00032ab271060_M37W	SL	905	chr6	15060828	15066143	-	103471	8.13
CNL	ZmNBS3	Zm00032ab271070_M37W	TD	905	chr6	15518301	15522212	-	103433	8.08
CNL	ZmNBS3	Zm00033ab277480_M162W	PD	936	chr6	15203858	15208487	-	106738	7.02
CN	ZmNBS3	Zm00033ab277580_M162W	TD	905	chr6	16208243	16212744	-	103333	8.21
CNL	ZmNBS3	Zm00034ab278310_Mo18W	DSD	917	chr6	9501015	9505532	-	104739	7.28
CN	ZmNBS3	Zm00034ab278420_Mo18W	DSD	905	chr6	10505364	10509958	-	103333	8.21
CNL	ZmNBS3	Zm00035ab271960_Ms71	PD	917	chr6	8587658	8591996	-	104677	7.41
CN	ZmNBS3	Zm00035ab272020_Ms71	PD	905	chr6	9386759	9391400	-	103333	8.21
CN	ZmNBS3	Zm00036ab268520_NC350	SL	904	chr6	12818180	12823255	-	103232	8.21
CN	ZmNBS3	Zm00037ab264940_NC358	PD	492	chr6	8181149	8183405	-	56336.7	6.72
CN	ZmNBS3	Zm00037ab264970_NC358	PD	905	chr6	8201366	8204812	-	103333	8.21
CNL	ZmNBS3	Zm00038ab266880_Oh7B	PD	917	chr6	11881479	11885809	-	104677	7.41
CN	ZmNBS3	Zm00038ab266980_Oh7B	PD	905	chr6	13561133	13565602	-	103292	8.13
CNL	ZmNBS3	Zm00039ab267240_Oh43	TD	917	chr6	7733783	7738127	-	104677	7.41
CN	ZmNBS3	Zm00039ab267390_Oh43	PD	905	chr6	8957488	8961989	-	103333	8.21
CNL	ZmNBS3	Zm00040ab279490_P39	PD	917	chr6	13921234	13925568	-	104624	7.27
CN	ZmNBS3	Zm00040ab279550_P39	PD	905	chr6	14650558	14655058	-	103333	8.21
CN	ZmNBS3	Zm00041ab272970_Tx303	PD	905	chr6	9844927	9850800	-	103254	8.1
CN	ZmNBS3	Zm00042ab272760_Tzi8	PD	492	chr6	8690952	8693231	-	56336.7	6.72
CN	ZmNBS3	Zm00042ab272790_Tzi8	PD	905	chr6	8710253	8714789	-	103333	8.21
N	ZmNBS30	Zm00001eb226720_B73	TD	943	chr5	57604834	57609095	-	107904	7.32
N	ZmNBS30	Zm00018ab235870_B97	TD	943	chr5	57113089	57117210	-	108036	7.53
N	ZmNBS30	Zm00019ab216360_CML52	TD	943	chr5	58016904	58021343	-	107830	7.22
N	ZmNBS30	Zm00020ab229440_CML69	TD	943	chr5	55688962	55693135	-	108002	7.53
N	ZmNBS30	Zm00021ab229510_CML103	TD	943	chr5	56692505	56696595	-	108002	7.53
N	ZmNBS30	Zm00022ab229960_CML228	PD	943	chr5	60192117	60196791	-	107904	7.32
N	ZmNBS30	Zm00023ab232900_CML247	PD	723	chr5	57561486	57566067	-	82829.6	7.23
N	ZmNBS30	Zm00024ab229980_CML277	PD	943	chr5	54663182	54667847	-	107830	7.22
N	ZmNBS30	Zm00025ab235430_CML322	TD	943	chr5	56616604	56620650	-	108002	7.53
N	ZmNBS30	Zm00026ab229270_CML333	TD	943	chr5	56171415	56175563	-	107830	7.22
N	ZmNBS30	Zm00027ab230780_HP301	TD	943	chr5	57211427	57215658	-	107904	7.32
N	ZmNBS30	Zm00028ab233020_Il14H	PD	943	chr5	55437163	55441296	-	108033	7.41
N	ZmNBS30	Zm00029ab234790_Ki3	TD	943	chr5	56689838	56694768	-	107904	7.32
N	ZmNBS30	Zm00030ab228060_Ki11	PD	943	chr5	56679862	56684497	-	107830	7.22
N	ZmNBS30	Zm00031ab235930_Ky21	TD	943	chr5	56948226	56952616	-	108002	7.53
N	ZmNBS30	Zm00032ab234220_M37W	TD	943	chr5	57636604	57640801	-	107904	7.32
N	ZmNBS30	Zm00033ab239810_M162W	PD	943	chr5	57134162	57138309	-	107904	7.32
N	ZmNBS30	Zm00034ab240670_Mo18W	TD	943	chr5	57904234	57908350	-	108002	7.53
N	ZmNBS30	Zm00035ab234060_Ms71	PD	723	chr5	57597551	57602292	-	82817.6	7.14
N	ZmNBS30	Zm00036ab232420_NC350	TD	1005	chr5	55941820	55948084	-	114815	7.54
N	ZmNBS30	Zm00037ab229040_NC358	TD	943	chr5	54973236	54977400	-	108002	7.53
N	ZmNBS30	Zm00038ab230970_Oh7B	TD	943	chr5	56139279	56143399	-	108002	7.53
N	ZmNBS30	Zm00039ab231360_Oh43	TD	943	chr5	56393879	56398331	-	108036	7.53
N	ZmNBS30	Zm00040ab241560_P39	PD	943	chr5	56504246	56508421	-	108033	7.41
N	ZmNBS30	Zm00041ab235970_Tx303	PD	943	chr5	56984798	56989056	-	107904	7.32
N	ZmNBS30	Zm00042ab236150_Tzi8	TD	943	chr5	56099160	56103364	-	107830	7.22
CNL	ZmNBS31	Zm00001eb318600_B73	DSD	886	chr7	146252829	146267516	+	100558	8.96
CN	ZmNBS31	Zm00020ab323240_CML69	DSD	947	chr7	141194860	141200398	+	107309	9.17
CN	ZmNBS31	Zm00022ab324680_CML228	DSD	946	chr7	142862321	142868695	+	107162	9.24
CN	ZmNBS31	Zm00023ab328220_CML247	DSD	947	chr7	143984383	143989866	+	107353	9.17
CN	ZmNBS31	Zm00024ab325350_CML277	DSD	468	chr7	146491432	146495508	+	52983.1	7.89
CN	ZmNBS31	Zm00025ab330770_CML322	DSD	946	chr7	139888458	139895238	+	107296	9.17
N	ZmNBS31	Zm00026ab322520_CML333	DSD	466	chr7	143492970	143499295	+	54075	9.2
CN	ZmNBS31	Zm00027ab323350_HP301	DSD	946	chr7	138904710	138910892	+	107234	9.17
CN	ZmNBS31	Zm00029ab333940_Ki3	DSD	947	chr7	142474206	142480487	+	107353	9.17
CN	ZmNBS31	Zm00030ab320740_Ki11	DSD	946	chr7	145271546	145277069	+	107178	9.11
CN	ZmNBS31	Zm00031ab331890_Ky21	DSD	826	chr7	144976189	144981432	+	93737.6	9.23
CN	ZmNBS31	Zm00032ab333470_M37W	DSD	947	chr7	145242108	145247714	+	107317	9.17
CN	ZmNBS31	Zm00033ab338110_M162W	DSD	947	chr7	143068070	143073585	+	107309	9.17
CN	ZmNBS31	Zm00034ab340890_Mo18W	DSD	947	chr7	142278191	142283752	+	107353	9.17
CN	ZmNBS31	Zm00035ab331740_Ms71	DSD	947	chr7	144980740	144986211	+	107383	9.17
CN	ZmNBS31	Zm00036ab328550_NC350	DSD	947	chr7	143071241	143077506	+	107325	9.17
CN	ZmNBS31	Zm00037ab322870_NC358	DSD	974	chr7	142691099	142696975	+	110357	9.12
CN	ZmNBS31	Zm00038ab326310_Oh7B	DSD	946	chr7	141707516	141714095	+	107205	9.17
CN	ZmNBS31	Zm00039ab325450_Oh43	DSD	947	chr7	141830928	141836989	+	107295	9.23
CN	ZmNBS31	Zm00040ab339270_P39	DSD	694	chr7	141808648	141823354	+	79050.3	8.64
CN	ZmNBS31	Zm00041ab331780_Tx303	DSD	946	chr7	142559479	142565663	+	107222	9.11
CN	ZmNBS31	Zm00042ab333890_Tzi8	DSD	946	chr7	145212967	145219142	+	107280	9.04
CN	ZmNBS32	Zm00001eb378630_B73	DSD	942	chr9	27047789	27052392	-	106990	8.15
CN	ZmNBS32	Zm00018ab396690_B97	DSD	942	chr9	27572425	27576820	-	106994	8.15
CN	ZmNBS32	Zm00019ab366020_CML52	DSD	942	chr9	28627432	28631342	-	107043	8.15
CN	ZmNBS32	Zm00020ab384570_CML69	DSD	942	chr9	27776260	27780010	-	106950	8.07
CN	ZmNBS32	Zm00021ab385120_CML103	DSD	974	chr9	27148296	27152895	-	110210	8.73
CN	ZmNBS32	Zm00022ab384520_CML228	DSD	942	chr9	29097107	29101042	-	107043	8.15
CN	ZmNBS32	Zm00023ab389710_CML247	DSD	908	chr9	27317418	27321322	-	103151	8.31
CN	ZmNBS32	Zm00024ab386830_CML277	DSD	942	chr9	27814633	27818474	-	106934	8.07
CN	ZmNBS32	Zm00025ab392970_CML322	SL	942	chr9	26916355	26921231	-	107043	8.15
CN	ZmNBS32	Zm00026ab381690_CML333	DSD	942	chr9	28447781	28451661	-	106990	8.05
CN	ZmNBS32	Zm00027ab383500_HP301	SL	942	chr9	27659860	27663641	-	106934	8.07
CN	ZmNBS32	Zm00028ab388650_Il14H	DSD	699	chr9	26827444	26830291	-	79359.4	8.38
CN	ZmNBS32	Zm00029ab395040_Ki3	DSD	819	chr9	27517385	27521071	-	93018	8.45
CN	ZmNBS32	Zm00030ab381640_Ki11	DSD	950	chr9	28498480	28503204	-	107501	8.61
CN	ZmNBS32	Zm00031ab393380_Ky21	DSD	942	chr9	26416864	26421359	-	106970	8.15
CN	ZmNBS32	Zm00032ab394670_M37W	DSD	942	chr9	26859319	26863176	-	107043	8.15
CN	ZmNBS32	Zm00033ab400620_M162W	DSD	699	chr9	26807440	26810321	-	79345.4	8.38
CN	ZmNBS32	Zm00034ab402890_Mo18W	DSD	942	chr9	27877508	27882202	-	106990	8.05
CN	ZmNBS32	Zm00035ab392700_Ms71	SL	942	chr9	26575957	26579752	-	107040	8.07
CN	ZmNBS32	Zm00036ab389690_NC350	DSD	942	chr9	28128276	28133082	-	106980	8.15
CN	ZmNBS32	Zm00037ab382770_NC358	DSD	942	chr9	26263119	26267615	-	106990	8.15
CN	ZmNBS32	Zm00038ab394620_Oh7B	SL	699	chr9	67656070	67659127	-	79359.4	8.38
CN	ZmNBS32	Zm00039ab386550_Oh43	DSD	942	chr9	26646916	26651451	-	106970	8.15
CN	ZmNBS32	Zm00041ab393770_Tx303	SL	942	chr9	27926321	27930118	-	106934	8.07
CN	ZmNBS32	Zm00042ab395900_Tzi8	SL	942	chr9	26486746	26491257	-	106990	8.15
NL	ZmNBS33	Zm00018ab440110_B97	TD	1022	chr10	97951333	97971307	-	115138	8.69
NL	ZmNBS33	Zm00019ab405910_CML52	TD	1024	chr10	99506317	99516530	-	115168	8.62
NL	ZmNBS33	Zm00020ab426170_CML69	TD	1022	chr10	97863347	97883333	-	115138	8.69
NL	ZmNBS33	Zm00021ab427490_CML103	DSD	1022	chr10	97463611	97473540	-	115124	8.62
NL	ZmNBS33	Zm00022ab425760_CML228	SL	1022	chr10	99234088	99244010	-	115108	8.69
NL	ZmNBS33	Zm00023ab431720_CML247	DSD	1022	chr10	99152763	99175935	-	115138	8.69
NL	ZmNBS33	Zm00024ab429220_CML277	TD	1022	chr10	99260853	99270616	-	115082	8.62
NL	ZmNBS33	Zm00025ab436200_CML322	DSD	1022	chr10	98094127	98117386	-	115138	8.69
NL	ZmNBS33	Zm00026ab422320_CML333	DSD	1011	chr10	98694506	98713357	-	113978	8.75
NL	ZmNBS33	Zm00029ab438350_Ki3	DSD	1022	chr10	99457503	99480770	-	115138	8.69
NL	ZmNBS33	Zm00030ab423580_Ki11	DSD	1022	chr10	100013230	100023023	-	115108	8.69
NL	ZmNBS33	Zm00031ab436900_Ky21	DSD	1021	chr10	99270971	99291073	-	114969	8.62
NL	ZmNBS33	Zm00032ab438430_M37W	TD	1021	chr10	100901098	100911015	-	114927	8.62
NL	ZmNBS33	Zm00033ab444080_M162W	DSD	1022	chr10	100226540	100236637	-	115110	8.62
NL	ZmNBS33	Zm00034ab446280_Mo18W	DSD	1022	chr10	96054407	96073323	-	115110	8.62
N	ZmNBS33	Zm00035ab435880_Ms71	TD	835	chr10	96895354	96904148	-	93990.6	9.38
NL	ZmNBS33	Zm00036ab431990_NC350	DSD	1022	chr10	101629758	101639460	-	115108	8.69
NL	ZmNBS33	Zm00037ab423940_NC358	PD	1022	chr10	101194237	101204201	-	115110	8.62
NL	ZmNBS33	Zm00038ab429790_Oh7B	DSD	1022	chr10	56772282	56782052	-	115082	8.69
NL	ZmNBS33	Zm00039ab428730_Oh43	TD	1021	chr10	99304293	99314126	-	114927	8.62
NL	ZmNBS33	Zm00040ab446570_P39	DSD	1022	chr10	97139225	97149171	-	115110	8.62
NL	ZmNBS33	Zm00041ab437480_Tx303	DSD	1022	chr10	99511784	99531307	-	115082	8.62
NL	ZmNBS33	Zm00042ab439920_Tzi8	DSD	1022	chr10	103180063	103203331	-	115138	8.69
NL	ZmNBS34	Zm00001eb414490_B73	DSD	1062	chr10	70620939	70627663	-	120010	5.69
NL	ZmNBS34	Zm00018ab434530_B97	DSD	924	chr10	69962522	69968777	-	104009	5.7
NL	ZmNBS34	Zm00019ab400980_CML52	DSD	1062	chr10	70613080	70620153	-	119977	5.76
NL	ZmNBS34	Zm00020ab420980_CML69	DSD	1062	chr10	71963069	71969842	-	120075	5.76
NL	ZmNBS34	Zm00023ab426520_CML247	DSD	1061	chr10	68831237	68838397	-	119949	5.83
NL	ZmNBS34	Zm00024ab423910_CML277	DSD	1062	chr10	71177918	71185182	-	119995	5.76
NL	ZmNBS34	Zm00025ab430910_CML322	DSD	1062	chr10	69868416	69875878	-	120048	5.82
NL	ZmNBS34	Zm00026ab417110_CML333	DSD	1062	chr10	70524302	70537847	-	120087	5.76
N	ZmNBS34	Zm00027ab420810_HP301	DSD	638	chr10	70932790	70938588	-	71270.1	5.67
NL	ZmNBS34	Zm00028ab425670_Il14H	DSD	1062	chr10	70625495	70632082	-	120074	5.83
NL	ZmNBS34	Zm00029ab432930_Ki3	DSD	1062	chr10	70405114	70412283	-	120104	5.82
NL	ZmNBS34	Zm00030ab418380_Ki11	DSD	1066	chr10	72382916	72390114	-	120619	5.82
NL	ZmNBS34	Zm00031ab431780_Ky21	DSD	1062	chr10	71630173	71645338	-	120010	5.69
N	ZmNBS34	Zm00033ab438480_M162W	DSD	629	chr10	71169751	71175439	-	70404.2	5.79
NL	ZmNBS34	Zm00034ab440960_Mo18W	DSD	924	chr10	67889626	67897080	-	104009	5.7
NL	ZmNBS34	Zm00035ab430420_Ms71	DSD	924	chr10	69622860	69629546	-	104009	5.7
N	ZmNBS34	Zm00036ab427040_NC350	DSD	805	chr10	71858251	71865121	-	90305.8	5.87
NL	ZmNBS34	Zm00037ab418740_NC358	DSD	1062	chr10	70746718	70753944	-	119995	5.76
NL	ZmNBS34	Zm00038ab424660_Oh7B	DSD	1062	chr10	28672377	28679197	-	120077	5.76
NL	ZmNBS34	Zm00039ab423460_Oh43	DSD	1066	chr10	69934052	69940926	-	120609	5.82
NL	ZmNBS34	Zm00040ab441220_P39	DSD	1062	chr10	68773178	68779998	-	120074	5.83
NL	ZmNBS34	Zm00041ab432050_Tx303	DSD	1033	chr10	70881282	70888739	-	115934	5.71
N	ZmNBS34	Zm00042ab434350_Tzi8	PD	694	chr10	73210927	73216440	-	78607.5	6.78
N	ZmNBS34	Zm00042ab434370_Tzi8	PD	526	chr10	73454128	73461127	-	58755.8	5.3
CN	ZmNBS35	Zm00001eb015450_B73	DSD	604	chr1	52852085	52855107	-	69452.6	6.79
CN	ZmNBS35	Zm00018ab016280_B97	DSD	908	chr1	53996561	54003290	-	103662	7.27
CN	ZmNBS35	Zm00019ab015720_CML52	DSD	905	chr1	56809647	56812893	-	103429	7.16
CN	ZmNBS35	Zm00020ab015970_CML69	DSD	712	chr1	54816858	54819580	-	81545.6	7.06
CN	ZmNBS35	Zm00021ab015450_CML103	DSD	829	chr1	55147672	55150991	-	93923.3	7.15
CN	ZmNBS35	Zm00022ab015390_CML228	DSD	909	chr1	57176371	57179650	-	103834	7.05
CN	ZmNBS35	Zm00024ab015970_CML277	DSD	907	chr1	54419858	54423259	-	103711	7.05
CN	ZmNBS35	Zm00025ab016390_CML322	DSD	903	chr1	55424741	55428035	-	103228	7.04
CN	ZmNBS35	Zm00026ab015450_CML333	DSD	903	chr1	55585174	55588369	-	103108	6.84
CN	ZmNBS35	Zm00027ab015740_HP301	DSD	908	chr1	53769498	53772727	-	103662	7.27
CN	ZmNBS35	Zm00028ab015840_Il14H	DSD	905	chr1	53336467	53339743	-	103444	6.84
CN	ZmNBS35	Zm00029ab015760_Ki3	DSD	907	chr1	54957569	54960916	-	103622	7.05
CN	ZmNBS35	Zm00030ab015630_Ki11	DSD	926	chr1	55725266	55728449	-	105900	8.14
CN	ZmNBS35	Zm00032ab015990_M37W	DSD	908	chr1	53372359	53375653	-	103662	7.27
CN	ZmNBS35	Zm00034ab016210_Mo18W	DSD	907	chr1	53932302	53935485	-	103652	7.15
CN	ZmNBS35	Zm00035ab016010_Ms71	DSD	907	chr1	54137871	54141197	-	103622	7.05
CN	ZmNBS35	Zm00036ab015910_NC350	DSD	593	chr1	53996459	53999966	-	67893.9	6.46
CN	ZmNBS35	Zm00037ab015760_NC358	DSD	907	chr1	54697791	54701140	-	103641	6.94
CN	ZmNBS35	Zm00038ab016040_Oh7B	DSD	907	chr1	55504274	55507630	-	103602	7.05
CN	ZmNBS35	Zm00039ab015880_Oh43	DSD	907	chr1	54880576	54883871	-	103602	7.05
CN	ZmNBS35	Zm00040ab016470_P39	DSD	907	chr1	52667803	52671172	-	103622	7.05
CN	ZmNBS35	Zm00042ab016000_Tzi8	DSD	593	chr1	54993586	54996469	-	67949	6.58
CNL	ZmNBS36	Zm00018ab045310_B97	DSD	932	chr1	225853814	225863699	-	105887	5.63
N	ZmNBS36	Zm00019ab042130_CML52	SL	553	chr1	227319387	227323156	-	63362.1	5.81
CNL	ZmNBS36	Zm00022ab043340_CML228	SL	932	chr1	226101321	226108600	-	106096	5.65
CN	ZmNBS36	Zm00023ab044630_CML247	SL	568	chr1	229022568	229027715	-	64835.7	6.52
CNL	ZmNBS36	Zm00026ab042580_CML333	WGD	932	chr1	227596483	227606337	-	105845	5.63
CNL	ZmNBS36	Zm00027ab043290_HP301	DSD	932	chr1	222645971	222652063	-	105804	5.63
CNL	ZmNBS36	Zm00029ab044410_Ki3	DSD	932	chr1	225016049	225025881	-	105887	5.63
CNL	ZmNBS36	Zm00030ab042960_Ki11	DSD	932	chr1	228996822	229002640	-	106118	5.84
CNL	ZmNBS36	Zm00031ab044640_Ky21	DSD	932	chr1	230388217	230416908	-	105779	5.55
CNL	ZmNBS36	Zm00032ab044700_M37W	DSD	877	chr1	222665452	222672101	-	99751.8	5.45
CN	ZmNBS36	Zm00033ab045290_M162W	DSD	547	chr1	224527136	224532280	-	62620.4	6.43
CNL	ZmNBS36	Zm00034ab045640_Mo18W	DSD	932	chr1	223079111	223086790	-	105744	5.63
CNL	ZmNBS36	Zm00035ab044280_Ms71	DSD	928	chr1	225927460	225933394	-	105382	5.38
CNL	ZmNBS36	Zm00037ab043150_NC358	DSD	932	chr1	224356519	224366284	-	105887	5.63
CNL	ZmNBS36	Zm00038ab044250_Oh7B	DSD	928	chr1	223420180	223426911	-	105382	5.38
CNL	ZmNBS36	Zm00039ab043460_Oh43	DSD	932	chr1	223969844	223979839	-	105887	5.63
CNL	ZmNBS36	Zm00041ab044200_Tx303	DSD	932	chr1	222428964	222438405	-	105887	5.63
CNL	ZmNBS36	Zm00042ab043840_Tzi8	DSD	932	chr1	225288303	225298303	-	105887	5.63
N	ZmNBS37	Zm00001eb226710_B73	TD	899	chr5	57365615	57387844	-	103001	7.23
NL	ZmNBS37	Zm00018ab235860_B97	TD	948	chr5	56946586	56954177	-	108668	7.47
N	ZmNBS37	Zm00019ab216350_CML52	TD	834	chr5	57781643	57797982	-	95380.3	7.19
NL	ZmNBS37	Zm00020ab229430_CML69	TD	948	chr5	55540686	55548273	-	108668	7.47
NL	ZmNBS37	Zm00021ab229500_CML103	TD	948	chr5	56524348	56531940	-	108615	7.34
N	ZmNBS37	Zm00022ab229950_CML228	PD	899	chr5	59954534	59976573	-	103010	7.25
NL	ZmNBS37	Zm00023ab232880_CML247	TD	948	chr5	57416186	57422170	-	108668	7.47
NL	ZmNBS37	Zm00024ab229960_CML277	TD	948	chr5	54427850	54444171	-	108554	7.46
NL	ZmNBS37	Zm00025ab235420_CML322	TD	948	chr5	56471783	56476848	-	108668	7.47
NL	ZmNBS37	Zm00026ab229260_CML333	TD	948	chr5	55936550	55952957	-	108554	7.46
N	ZmNBS37	Zm00027ab230770_HP301	TD	899	chr5	56972723	56994477	-	103001	7.23
NL	ZmNBS37	Zm00028ab232980_Il14H	PD	948	chr5	55275306	55292197	-	108554	7.58
N	ZmNBS37	Zm00029ab234780_Ki3	TD	899	chr5	56442975	56464858	-	103010	7.25
NL	ZmNBS37	Zm00030ab228020_Ki11	TD	948	chr5	56384490	56403546	-	108554	7.46
NL	ZmNBS37	Zm00031ab235920_Ky21	TD	948	chr5	56813468	56821035	-	108728	7.47
N	ZmNBS37	Zm00032ab234210_M37W	TD	899	chr5	57385644	57407877	-	103010	7.25
N	ZmNBS37	Zm00033ab239790_M162W	TD	899	chr5	56894820	56917108	-	103001	7.23
NL	ZmNBS37	Zm00034ab240660_Mo18W	TD	948	chr5	57736671	57743885	-	108615	7.34
N	ZmNBS37	Zm00035ab234030_Ms71	TD	834	chr5	57358921	57380878	-	95380.3	7.19
NL	ZmNBS37	Zm00036ab232410_NC350	TD	948	chr5	55697185	55713322	-	108554	7.46
NL	ZmNBS37	Zm00037ab229030_NC358	TD	948	chr5	54826481	54834243	-	108668	7.47
NL	ZmNBS37	Zm00038ab230960_Oh7B	TD	948	chr5	56004281	56011861	-	108728	7.47
NL	ZmNBS37	Zm00040ab241510_P39	TD	948	chr5	56342412	56359453	-	108554	7.58
N	ZmNBS37	Zm00041ab235950_Tx303	TD	899	chr5	56759076	56781310	-	103029	7.23
NL	ZmNBS37	Zm00042ab236140_Tzi8	TD	948	chr5	55864382	55880631	-	108554	7.46
N	ZmNBS38	Zm00001eb200120_B73	DSD	972	chr4	206912176	206922066	-	112165	6.72
N	ZmNBS38	Zm00018ab207760_B97	DSD	1187	chr4	209475619	209491849	-	136120	6.14
N	ZmNBS38	Zm00019ab190200_CML52	DSD	1187	chr4	207992821	208009118	-	136092	6.14
N	ZmNBS38	Zm00020ab203020_CML69	DSD	1187	chr4	209795686	209818086	-	136152	6.04
N	ZmNBS38	Zm00021ab202840_CML103	DSD	1016	chr4	205701720	205711297	-	117694	6.91
N	ZmNBS38	Zm00022ab202710_CML228	DSD	975	chr4	210757717	210767396	-	112447	6.62
N	ZmNBS38	Zm00023ab205790_CML247	DSD	1187	chr4	209398638	209418809	-	135985	6.14
N	ZmNBS38	Zm00024ab203470_CML277	DSD	975	chr4	207539977	207549081	-	112502	6.67
N	ZmNBS38	Zm00025ab207720_CML322	DSD	975	chr4	211201278	211210516	-	112516	6.67
N	ZmNBS38	Zm00026ab202080_CML333	DSD	1187	chr4	208263675	208285541	-	136136	6.12
N	ZmNBS38	Zm00027ab203620_HP301	DSD	972	chr4	208379087	208389086	-	112207	6.72
N	ZmNBS38	Zm00028ab205830_Il14H	DSD	975	chr4	207660055	207669656	-	112558	6.67
N	ZmNBS38	Zm00029ab207050_Ki3	DSD	975	chr4	209234524	209244493	-	112516	6.67
N	ZmNBS38	Zm00030ab201330_Ki11	DSD	1187	chr4	207143877	207160059	-	136120	6.14
N	ZmNBS38	Zm00032ab206910_M37W	DSD	972	chr4	207502367	207512309	-	112207	6.72
N	ZmNBS38	Zm00033ab212370_M162W	DSD	1016	chr4	209673163	209682538	-	117665	6.87
N	ZmNBS38	Zm00034ab212110_Mo18W	DSD	975	chr4	204453668	204462947	-	112502	6.67
N	ZmNBS38	Zm00035ab206490_Ms71	DSD	972	chr4	207295719	207305560	-	112151	6.72
N	ZmNBS38	Zm00036ab205570_NC350	DSD	1187	chr4	206729554	206745858	-	136120	6.14
N	ZmNBS38	Zm00037ab202220_NC358	DSD	1187	chr4	210327134	210343350	-	136120	6.14
N	ZmNBS38	Zm00038ab203290_Oh7B	DSD	1187	chr4	206711922	206728114	-	136120	6.14
N	ZmNBS38	Zm00039ab204460_Oh43	DSD	1016	chr4	209917304	209926465	-	117665	6.87
N	ZmNBS38	Zm00040ab213700_P39	DSD	1187	chr4	206388148	206399449	-	136046	5.94
N	ZmNBS38	Zm00041ab208620_Tx303	DSD	1016	chr4	207369244	207378546	-	117694	6.91
N	ZmNBS38	Zm00042ab208440_Tzi8	DSD	1187	chr4	210561314	210586124	-	136046	5.94
CNL	ZmNBS39	Zm00001eb200710_B73	TD	910	chr4	209497540	209503851	-	104376	7.38
CNL	ZmNBS39	Zm00018ab208340_B97	TD	910	chr4	212228210	212234153	-	104454	7.77
CNL	ZmNBS39	Zm00019ab190700_CML52	TD	910	chr4	210854788	210860924	-	104376	7.38
CNL	ZmNBS39	Zm00020ab203630_CML69	PD	910	chr4	212713838	212719809	-	104414	7.51
CNL	ZmNBS39	Zm00021ab203360_CML103	TD	910	chr4	208404651	208410957	-	104376	7.38
CNL	ZmNBS39	Zm00022ab203280_CML228	PD	910	chr4	213343682	213348817	-	104462	7.51
N	ZmNBS39	Zm00023ab206340_CML247	TD	703	chr4	212146064	212152286	-	80346.2	8.32
CNL	ZmNBS39	Zm00024ab204040_CML277	TD	910	chr4	210295767	210301644	-	104510	7.76
CNL	ZmNBS39	Zm00025ab208380_CML322	PD	910	chr4	214012151	214018129	-	104390	7.51
CNL	ZmNBS39	Zm00028ab206390_Il14H	PD	910	chr4	210237224	210243192	-	104386	7.51
CNL	ZmNBS39	Zm00029ab207600_Ki3	PD	910	chr4	211820882	211826874	-	104462	7.51
CNL	ZmNBS39	Zm00030ab201890_Ki11	PD	910	chr4	209944184	209950130	-	104386	7.51
CNL	ZmNBS39	Zm00031ab208600_Ky21	TD	910	chr4	210944331	210950232	-	104360	7.38
CNL	ZmNBS39	Zm00032ab207550_M37W	TD	910	chr4	210237570	210243892	-	104376	7.38
CNL	ZmNBS39	Zm00033ab212990_M162W	TD	910	chr4	212451366	212457672	-	104412	7.39
CNL	ZmNBS39	Zm00034ab212730_Mo18W	PD	910	chr4	207277854	207283823	-	104360	7.52
CNL	ZmNBS39	Zm00035ab207090_Ms71	TD	910	chr4	210250261	210256576	-	104376	7.38
CNL	ZmNBS39	Zm00036ab206070_NC350	PD	910	chr4	209316888	209322841	-	104386	7.51
CNL	ZmNBS39	Zm00037ab202710_NC358	TD	910	chr4	212994839	213000749	-	104360	7.38
CNL	ZmNBS39	Zm00038ab203850_Oh7B	TD	910	chr4	209482167	209488398	-	104412	7.39
CNL	ZmNBS39	Zm00039ab205100_Oh43	PD	910	chr4	212778107	212784076	-	104455	7.65
CNL	ZmNBS39	Zm00040ab214340_P39	PD	910	chr4	209250892	209256975	-	104386	7.51
CNL	ZmNBS39	Zm00041ab209250_Tx303	PD	910	chr4	210099495	210105509	-	104416	7.51
CNL	ZmNBS39	Zm00042ab209040_Tzi8	TD	910	chr4	213377296	213383165	-	104510	7.76
N	ZmNBS4	Zm00001eb226690_B73	TD	944	chr5	57233789	57238852	-	107712	8.16
N	ZmNBS4	Zm00001eb226700_B73	TD	960	chr5	57355421	57359985	-	109251	7.75
CN	ZmNBS4	Zm00018ab235820_B97	PD	951	chr5	56909977	56917003	-	108420	8.05
N	ZmNBS4	Zm00018ab235850_B97	SL	960	chr5	56940054	56944797	-	109219	7.63
N	ZmNBS4	Zm00019ab216340_CML52	TD	960	chr5	57775053	57779405	-	109286	7.61
N	ZmNBS4	Zm00020ab229420_CML69	SL	960	chr5	55534283	55538461	-	109286	7.61
CN	ZmNBS4	Zm00021ab229460_CML103	PD	951	chr5	56487906	56494635	-	108420	8.05
N	ZmNBS4	Zm00021ab229490_CML103	SL	977	chr5	56517959	56522100	-	111025	7.35
N	ZmNBS4	Zm00022ab229920_CML228	TD	944	chr5	59822545	59827217	-	107712	8.16
N	ZmNBS4	Zm00022ab229930_CML228	TD	960	chr5	59944056	59948560	-	109217	7.75
N	ZmNBS4	Zm00023ab232860_CML247	TD	951	chr5	57342781	57346788	-	108524	7.97
N	ZmNBS4	Zm00023ab232870_CML247	TD	960	chr5	57408220	57412921	-	109219	7.63
N	ZmNBS4	Zm00024ab229950_CML277	SL	960	chr5	54421419	54425743	-	109286	7.61
N	ZmNBS4	Zm00025ab235400_CML322	TD	951	chr5	56397630	56401563	-	108524	7.97
N	ZmNBS4	Zm00025ab235410_CML322	TD	960	chr5	56462982	56467444	-	109219	7.63
N	ZmNBS4	Zm00026ab229250_CML333	SL	960	chr5	55929988	55934462	-	109286	7.61
N	ZmNBS4	Zm00027ab230750_HP301	TD	944	chr5	56840090	56845236	-	107712	8.16
N	ZmNBS4	Zm00027ab230760_HP301	TD	960	chr5	56961958	56966443	-	109251	7.75
N	ZmNBS4	Zm00028ab232950_Il14H	TD	849	chr5	55186622	55191238	-	97286.8	7.99
N	ZmNBS4	Zm00028ab232960_Il14H	TD	960	chr5	55269006	55273479	-	109254	7.74
N	ZmNBS4	Zm00029ab234760_Ki3	TD	944	chr5	56310662	56315490	-	107712	8.16
N	ZmNBS4	Zm00029ab234770_Ki3	TD	960	chr5	56432233	56436819	-	109217	7.75
N	ZmNBS4	Zm00030ab228010_Ki11	SL	977	chr5	56378090	56382442	-	111025	7.35
N	ZmNBS4	Zm00031ab235890_Ky21	TD	951	chr5	56765762	56770974	-	108298	8.14
N	ZmNBS4	Zm00031ab235910_Ky21	TD	960	chr5	56807029	56811563	-	109219	7.63
N	ZmNBS4	Zm00032ab234190_M37W	TD	944	chr5	57253797	57258495	-	107712	8.16
N	ZmNBS4	Zm00032ab234200_M37W	TD	926	chr5	57375414	57380038	-	105717	7.87
N	ZmNBS4	Zm00033ab239750_M162W	TD	951	chr5	56823038	56826805	-	108538	7.97
N	ZmNBS4	Zm00033ab239780_M162W	TD	960	chr5	56888312	56893123	-	109219	7.63
CN	ZmNBS4	Zm00034ab240640_Mo18W	TD	951	chr5	57699037	57706711	-	108420	8.05
N	ZmNBS4	Zm00034ab240650_Mo18W	TD	977	chr5	57729702	57734144	-	111025	7.35
N	ZmNBS4	Zm00035ab234010_Ms71	TD	944	chr5	57226997	57231646	-	107712	8.16
N	ZmNBS4	Zm00035ab234020_Ms71	TD	960	chr5	57348476	57352901	-	109251	7.75
N	ZmNBS4	Zm00036ab232390_NC350	TD	944	chr5	55654349	55660554	-	107758	8.14
N	ZmNBS4	Zm00036ab232400_NC350	TD	977	chr5	55690546	55694962	-	111025	7.35
N	ZmNBS4	Zm00037ab229020_NC358	SL	926	chr5	54820008	54824443	-	105817	7.61
N	ZmNBS4	Zm00038ab230940_Oh7B	TD	951	chr5	55957476	55961243	-	108298	8.14
N	ZmNBS4	Zm00038ab230950_Oh7B	TD	926	chr5	55997795	56002424	-	105719	7.75
CN	ZmNBS4	Zm00039ab231310_Oh43	PD	951	chr5	56191134	56197876	-	108420	8.05
N	ZmNBS4	Zm00039ab231340_Oh43	SL	960	chr5	56221229	56225737	-	109219	7.63
N	ZmNBS4	Zm00040ab241490_P39	TD	849	chr5	56254047	56258441	-	97286.8	7.99
N	ZmNBS4	Zm00040ab241500_P39	TD	960	chr5	56335996	56340557	-	109254	7.74
N	ZmNBS4	Zm00041ab235930_Tx303	TD	944	chr5	56711257	56716319	-	107712	8.16
N	ZmNBS4	Zm00041ab235940_Tx303	TD	926	chr5	56748886	56753544	-	105719	7.75
N	ZmNBS4	Zm00042ab236120_Tzi8	TD	951	chr5	55792580	55796508	-	108524	7.97
N	ZmNBS4	Zm00042ab236130_Tzi8	TD	926	chr5	55857941	55862322	-	105719	7.75
CNL	ZmNBS40	Zm00001eb253770_B73	DSD	926	chr5	213409251	213413332	+	105149	6.76
CNL	ZmNBS40	Zm00018ab263780_B97	DSD	926	chr5	207134397	207140859	+	105149	6.76
CNL	ZmNBS40	Zm00019ab243520_CML52	SL	928	chr5	213445101	213450603	+	105380	6.7
CNL	ZmNBS40	Zm00021ab257240_CML103	DSD	928	chr5	207047815	207051990	+	105454	6.83
CNL	ZmNBS40	Zm00023ab261130_CML247	DSD	928	chr5	210715195	210719296	+	105454	6.83
CNL	ZmNBS40	Zm00024ab257910_CML277	SL	926	chr5	205661727	205665650	+	105240	6.85
CNL	ZmNBS40	Zm00025ab264350_CML322	DSD	926	chr5	206842670	206846645	+	105238	6.76
NL	ZmNBS40	Zm00026ab256230_CML333	SL	928	chr5	208771650	208775774	+	105340	6.76
CNL	ZmNBS40	Zm00027ab258290_HP301	DSD	926	chr5	208996520	209002860	+	105149	6.76
CNL	ZmNBS40	Zm00029ab264310_Ki3	DSD	926	chr5	214238792	214242873	+	105149	6.76
CNL	ZmNBS40	Zm00031ab264500_Ky21	DSD	926	chr5	208708182	208712097	+	105240	6.85
CNL	ZmNBS40	Zm00032ab262430_M37W	DSD	926	chr5	210386449	210390555	+	105278	6.76
CNL	ZmNBS40	Zm00033ab268680_M162W	PD	926	chr5	207966903	207970967	+	105149	6.76
CNL	ZmNBS40	Zm00034ab269820_Mo18W	DSD	928	chr5	211899699	211903919	+	105364	6.7
CNL	ZmNBS40	Zm00036ab259880_NC350	DSD	928	chr5	209696615	209701017	+	105409	6.76
CNL	ZmNBS40	Zm00037ab256740_NC358	DSD	926	chr5	208996770	209003382	+	105149	6.76
NL	ZmNBS40	Zm00039ab258990_Oh43	DSD	931	chr5	208543035	208547396	+	105655	6.83
CNL	ZmNBS40	Zm00040ab270720_P39	DSD	926	chr5	211598597	211602661	+	105149	6.76
CN	ZmNBS40	Zm00041ab264450_Tx303	DSD	571	chr5	209372537	209375292	+	64858	6.82
CNL	ZmNBS40	Zm00042ab264560_Tzi8	DSD	926	chr5	208209159	208213240	+	105209	6.76
NL	ZmNBS41	Zm00001eb283180_B73	DSD	979	chr6	139614780	139623752	+	110527	9.4
NL	ZmNBS41	Zm00018ab296850_B97	DSD	979	chr6	141307944	141316780	+	110536	9.4
N	ZmNBS41	Zm00019ab271250_CML52	WGD	923	chr6	136034720	136050085	+	104706	9.48
NL	ZmNBS41	Zm00020ab287160_CML69	DSD	979	chr6	134406934	134415824	+	110536	9.4
N	ZmNBS41	Zm00021ab287420_CML103	DSD	1108	chr6	134440158	134456471	+	125306	9.96
NL	ZmNBS41	Zm00022ab287820_CML228	SL	979	chr6	134926751	134935581	+	110536	9.4
NL	ZmNBS41	Zm00023ab291880_CML247	DSD	979	chr6	135920442	135929282	+	110536	9.4
NL	ZmNBS41	Zm00024ab288460_CML277	DSD	979	chr6	135161624	135170478	+	110536	9.4
NL	ZmNBS41	Zm00025ab294180_CML322	DSD	979	chr6	135266914	135276583	+	110527	9.4
NL	ZmNBS41	Zm00026ab286130_CML333	DSD	979	chr6	133650303	133659191	+	110527	9.4
NL	ZmNBS41	Zm00027ab288370_HP301	DSD	979	chr6	135990075	135999730	+	110655	9.51
NL	ZmNBS41	Zm00028ab290860_Il14H	DSD	979	chr6	131042528	131052376	+	110655	9.51
NL	ZmNBS41	Zm00029ab296780_Ki3	DSD	979	chr6	134247662	134256478	+	110536	9.4
NL	ZmNBS41	Zm00030ab283840_Ki11	DSD	979	chr6	135627723	135636549	+	110536	9.4
NL	ZmNBS41	Zm00031ab294160_Ky21	DSD	979	chr6	130946235	130957070	+	110655	9.51
NL	ZmNBS41	Zm00032ab294970_M37W	DSD	979	chr6	143980521	143990179	+	110566	9.35
N	ZmNBS41	Zm00033ab300460_M162W	DSD	923	chr6	145695835	145711230	+	104653	9.37
N	ZmNBS41	Zm00034ab303210_Mo18W	DSD	780	chr6	139610231	139618969	+	88509.8	9.52
N	ZmNBS41	Zm00035ab294100_Ms71	DSD	792	chr6	137696525	137713394	+	89544.1	9.59
NL	ZmNBS41	Zm00036ab291950_NC350	DSD	979	chr6	143278424	143287816	+	110527	9.4
NL	ZmNBS41	Zm00038ab289690_Oh7B	DSD	979	chr6	137665391	137674164	+	110536	9.4
NL	ZmNBS41	Zm00039ab288770_Oh43	DSD	979	chr6	129488844	129500693	+	110519	9.46
NL	ZmNBS41	Zm00040ab301520_P39	DSD	979	chr6	136681828	136692480	+	110655	9.51
NL	ZmNBS41	Zm00041ab294280_Tx303	DSD	979	chr6	130505715	130521218	+	110710	9.51
NL	ZmNBS41	Zm00042ab296180_Tzi8	DSD	979	chr6	135804228	135813589	+	110527	9.4
N	ZmNBS42	Zm00018ab113130_B97	DSD	1304	chr2	227389005	227394943	-	148417	7.22
N	ZmNBS42	Zm00019ab106920_CML52	DSD	1272	chr2	223899530	223905558	-	145093	7.11
N	ZmNBS42	Zm00020ab110700_CML69	DSD	1304	chr2	217513320	217518978	-	148449	7.22
N	ZmNBS42	Zm00021ab110580_CML103	DSD	1304	chr2	218228705	218234664	-	148469	7.23
N	ZmNBS42	Zm00022ab111550_CML228	DSD	1304	chr2	223380512	223386301	-	148510	7.16
N	ZmNBS42	Zm00023ab113280_CML247	DSD	1304	chr2	221879303	221885089	-	148483	7.16
N	ZmNBS42	Zm00024ab111870_CML277	DSD	1304	chr2	224982809	224988769	-	148375	7.05
N	ZmNBS42	Zm00025ab113800_CML322	DSD	1304	chr2	220223719	220229605	-	148407	7.05
N	ZmNBS42	Zm00026ab109820_CML333	DSD	1304	chr2	225747782	225753188	-	148398	7.17
N	ZmNBS42	Zm00027ab110700_HP301	DSD	1304	chr2	222569198	222574945	-	148442	7.04
N	ZmNBS42	Zm00028ab112340_Il14H	DSD	1304	chr2	220255771	220261657	-	148437	7.17
N	ZmNBS42	Zm00029ab113430_Ki3	DSD	1304	chr2	223950588	223956555	-	148426	7.17
N	ZmNBS42	Zm00030ab110210_Ki11	DSD	1304	chr2	229716079	229722074	-	148456	7.11
N	ZmNBS42	Zm00031ab114070_Ky21	DSD	1304	chr2	220108280	220114121	-	148463	7.16
N	ZmNBS42	Zm00032ab113370_M37W	DSD	1303	chr2	220444799	220450907	-	148366	7.17
N	ZmNBS42	Zm00033ab115690_M162W	DSD	1304	chr2	217311432	217317292	-	148445	7.22
N	ZmNBS42	Zm00034ab116960_Mo18W	DSD	1304	chr2	223692392	223698512	-	148483	7.16
N	ZmNBS42	Zm00036ab113470_NC350	DSD	1304	chr2	230596690	230602644	-	148453	7.16
N	ZmNBS42	Zm00037ab110030_NC358	DSD	1304	chr2	221973487	221979278	-	148482	7.16
N	ZmNBS42	Zm00039ab110900_Oh43	DSD	1304	chr2	223271864	223278278	-	148504	7.22
N	ZmNBS42	Zm00041ab113820_Tx303	DSD	1304	chr2	226123814	226129629	-	148483	7.16
N	ZmNBS42	Zm00042ab112950_Tzi8	DSD	1304	chr2	223282536	223288426	-	148437	7.22
N	ZmNBS43	Zm00001eb115050_B73	DSD	1044	chr2	235330117	235334226	+	116910	7.52
N	ZmNBS43	Zm00018ab118170_B97	DSD	1042	chr2	243248162	243254985	+	116741	7.33
N	ZmNBS43	Zm00021ab115350_CML103	DSD	1044	chr2	232728610	232732790	+	116724	7.35
N	ZmNBS43	Zm00022ab116180_CML228	DSD	1043	chr2	238080608	238084706	+	116850	7.61
N	ZmNBS43	Zm00023ab117800_CML247	DSD	1044	chr2	235756141	235760292	+	116979	7.52
N	ZmNBS43	Zm00024ab116590_CML277	DSD	972	chr2	240119825	240123923	+	109255	7.13
N	ZmNBS43	Zm00025ab118350_CML322	DSD	1041	chr2	235073894	235078035	+	116652	7.43
NL	ZmNBS43	Zm00027ab115700_HP301	DSD	1033	chr2	237902568	237909666	+	115956	7.09
N	ZmNBS43	Zm00028ab117310_Il14H	DSD	1043	chr2	235467366	235471505	+	116693	7.35
N	ZmNBS43	Zm00029ab118280_Ki3	DSD	1044	chr2	238406453	238410696	+	116949	7.52
NL	ZmNBS43	Zm00030ab114980_Ki11	DSD	1036	chr2	244169576	244176614	+	116211	7.03
N	ZmNBS43	Zm00031ab119100_Ky21	DSD	1042	chr2	234827607	234831810	+	116636	7.35
N	ZmNBS43	Zm00032ab118080_M37W	DSD	1043	chr2	234979964	234984102	+	116679	7.35
N	ZmNBS43	Zm00033ab121000_M162W	DSD	1042	chr2	232818206	232824645	+	116755	7.33
N	ZmNBS43	Zm00034ab121910_Mo18W	DSD	1044	chr2	238451539	238455656	+	116910	7.52
N	ZmNBS43	Zm00035ab118220_Ms71	SL	1042	chr2	234822363	234829156	+	116755	7.33
NL	ZmNBS43	Zm00036ab118000_NC350	DSD	1033	chr2	245012632	245019530	+	116029	7.17
N	ZmNBS43	Zm00038ab117520_Oh7B	DSD	1042	chr2	235220939	235227829	+	116668	7.25
N	ZmNBS43	Zm00039ab115870_Oh43	DSD	1041	chr2	239358721	239362844	+	116751	7.52
NL	ZmNBS43	Zm00040ab122520_P39	DSD	1033	chr2	235137662	235144695	+	115956	7.09
N	ZmNBS43	Zm00041ab118540_Tx303	DSD	1043	chr2	240999795	241003904	+	116877	7.52
CN	ZmNBS44	Zm00018ab113410_B97	DSD	726	chr2	228284279	228286742	+	82012.6	7.3
CN	ZmNBS44	Zm00022ab111810_CML228	SL	760	chr2	224004580	224007133	+	85474.6	7.18
N	ZmNBS44	Zm00023ab113610_CML247	DSD	653	chr2	222683217	222685791	+	74116.6	6.99
N	ZmNBS44	Zm00025ab114020_CML322	DSD	689	chr2	220856540	220860269	+	78128.2	7.19
CN	ZmNBS44	Zm00028ab112670_Il14H	DSD	760	chr2	220945827	220948381	+	85510.6	7.18
CN	ZmNBS44	Zm00032ab113580_M37W	DSD	760	chr2	221045113	221048105	+	85637.8	7.08
CN	ZmNBS44	Zm00038ab112760_Oh7B	DSD	726	chr2	220701610	220704073	+	82012.6	7.3
CN	ZmNBS44	Zm00042ab113240_Tzi8	DSD	714	chr2	223913592	223917128	+	80937.5	7.56
N	ZmNBS45	Zm00001eb030390_B73	WGD	871	chr1	167987200	167991827	+	97161.4	7
N	ZmNBS45	Zm00018ab032210_B97	WGD	871	chr1	168220563	168225188	+	97161.4	7
N	ZmNBS45	Zm00019ab030150_CML52	WGD	871	chr1	170649693	170654316	+	97131.4	7
N	ZmNBS45	Zm00020ab030600_CML69	WGD	871	chr1	166053266	166057595	+	97159.4	7
N	ZmNBS45	Zm00021ab030750_CML103	WGD	869	chr1	168697158	168701478	+	97007.4	6.81
CN	ZmNBS45	Zm00022ab031470_CML228	WGD	873	chr1	169924296	169928609	+	97407.9	6.72
N	ZmNBS45	Zm00023ab031550_CML247	WGD	871	chr1	169913786	169918408	+	97131.4	7
N	ZmNBS45	Zm00024ab030920_CML277	WGD	871	chr1	167656433	167660760	+	97233.5	7
N	ZmNBS45	Zm00025ab031870_CML322	WGD	869	chr1	168527017	168531723	+	97007.4	6.81
N	ZmNBS45	Zm00026ab030170_CML333	WGD	871	chr1	170178509	170183173	+	97131.4	7
N	ZmNBS45	Zm00027ab030830_HP301	WGD	871	chr1	165820947	165825604	+	97131.4	7
N	ZmNBS45	Zm00028ab030990_Il14H	WGD	873	chr1	164243080	164247309	+	97463.8	6.81
N	ZmNBS45	Zm00030ab030410_Ki11	WGD	869	chr1	170785188	170789515	+	96933.2	6.81
CN	ZmNBS45	Zm00031ab031530_Ky21	WGD	873	chr1	170854146	170858412	+	97361.8	6.9
N	ZmNBS45	Zm00032ab031510_M37W	WGD	871	chr1	166208203	166212829	+	97131.4	7
N	ZmNBS45	Zm00033ab032080_M162W	WGD	871	chr1	167642874	167647639	+	97161.4	7
N	ZmNBS45	Zm00034ab032190_Mo18W	WGD	871	chr1	165359430	165364125	+	97161.4	7
N	ZmNBS45	Zm00035ab031560_Ms71	DSD	871	chr1	167273095	167277579	+	97161.4	7
N	ZmNBS45	Zm00036ab030930_NC350	WGD	871	chr1	166459206	166463831	+	97131.4	7
N	ZmNBS45	Zm00038ab031580_Oh7B	WGD	869	chr1	168609603	168613969	+	97011.3	7
N	ZmNBS45	Zm00040ab032320_P39	DSD	871	chr1	163790461	163795241	+	97131.4	7
CN	ZmNBS45	Zm00041ab031990_Tx303	WGD	873	chr1	168213694	168218208	+	97361.8	6.9
CN	ZmNBS45	Zm00042ab031200_Tzi8	WGD	873	chr1	167314736	167318892	+	97361.8	6.9
NL	ZmNBS46	Zm00001eb061810_B73	DSD	1673	chr1	297690140	297701616	+	189107	7.14
CNL	ZmNBS46	Zm00020ab062340_CML69	DSD	1609	chr1	296944113	296963921	+	181606	6.68
CN	ZmNBS46	Zm00022ab062310_CML228	DSD	1326	chr1	300307569	300324936	+	150658	6.68
NL	ZmNBS46	Zm00023ab063690_CML247	DSD	1653	chr1	300208665	300219998	+	186525	6.78
NL	ZmNBS46	Zm00025ab063320_CML322	DSD	1673	chr1	293980608	293991500	+	189107	7.14
CNL	ZmNBS46	Zm00029ab063470_Ki3	DSD	1609	chr1	296925819	296944327	+	181606	6.68
NL	ZmNBS46	Zm00034ab065640_Mo18W	DSD	1673	chr1	294457167	294466663	+	189107	7.14
NL	ZmNBS46	Zm00035ab063050_Ms71	DSD	1673	chr1	296499002	296508432	+	189139	7.14
NL	ZmNBS46	Zm00036ab063700_NC350	DSD	1789	chr1	299685706	299697125	+	203047	8.15
CNL	ZmNBS47	Zm00020ab114780_CML69	SL	981	chr2	229593030	229613500	-	112031	6.85
CNL	ZmNBS47	Zm00021ab114420_CML103	DSD	1005	chr2	230230390	230250928	-	114568	7.18
CNL	ZmNBS47	Zm00023ab117040_CML247	SL	1018	chr2	233642021	233668156	-	116170	7.57
CNL	ZmNBS47	Zm00024ab115700_CML277	SL	981	chr2	237356752	237377004	-	112031	6.85
CN	ZmNBS47	Zm00025ab117490_CML322	DSD	992	chr2	232822574	232848714	-	113096	7.44
CNL	ZmNBS47	Zm00026ab113670_CML333	SL	926	chr2	237376223	237383366	-	105875	6.21
CNL	ZmNBS47	Zm00028ab116400_Il14H	DSD	981	chr2	232944965	232966206	-	111980	6.85
CNL	ZmNBS47	Zm00029ab117420_Ki3	DSD	981	chr2	235950022	235970730	-	112031	6.85
CNL	ZmNBS47	Zm00032ab117170_M37W	DSD	910	chr2	232259587	232281847	-	103651	6.57
CNL	ZmNBS47	Zm00033ab119870_M162W	DSD	1018	chr2	229583330	229609188	-	116136	7.57
CNL	ZmNBS47	Zm00036ab117240_NC350	DSD	981	chr2	242711746	242732204	-	112031	6.85
CNL	ZmNBS47	Zm00038ab116330_Oh7B	DSD	1018	chr2	232019366	232045552	-	116136	7.57
CNL	ZmNBS47	Zm00039ab114690_Oh43	DSD	1018	chr2	235434233	235460020	-	116136	7.57
CNL	ZmNBS47	Zm00040ab121340_P39	DSD	982	chr2	231878524	231900750	-	111924	6.52
CNL	ZmNBS47	Zm00042ab116880_Tzi8	DSD	1018	chr2	235516035	235543488	-	116276	7.59
CNL	ZmNBS48	Zm00001eb271410_B73	DSD	951	chr6	88153275	88157186	+	108033	8.32
NL	ZmNBS48	Zm00018ab284590_B97	DSD	770	chr6	90935134	90938782	+	87280.9	7.83
CNL	ZmNBS48	Zm00019ab261130_CML52	SL	926	chr6	84187050	84190973	+	105222	7.93
CN	ZmNBS48	Zm00020ab275780_CML69	DSD	888	chr6	84836448	84840329	+	100730	8.69
CNL	ZmNBS48	Zm00021ab275780_CML103	DSD	951	chr6	84421242	84425164	+	108047	8.32
CNL	ZmNBS48	Zm00023ab280070_CML247	SL	926	chr6	85152326	85156207	+	105190	8.1
NL	ZmNBS48	Zm00024ab276430_CML277	SL	770	chr6	83155624	83158972	+	87280.9	7.83
CNL	ZmNBS48	Zm00025ab283080_CML322	DSD	951	chr6	84734565	84738642	+	108061	8.32
CNL	ZmNBS48	Zm00026ab274630_CML333	SL	951	chr6	83009648	83013660	+	107972	8.18
CN	ZmNBS48	Zm00027ab276530_HP301	DSD	468	chr6	86307359	86312788	+	53295.3	8.72
CNL	ZmNBS48	Zm00030ab272110_Ki11	DSD	951	chr6	84203976	84207606	+	108033	8.32
CNL	ZmNBS48	Zm00032ab282940_M37W	DSD	951	chr6	92465887	92469945	+	108058	8.25
CNL	ZmNBS48	Zm00033ab288460_M162W	DSD	940	chr6	93072106	93076069	+	106991	7.93
NL	ZmNBS48	Zm00034ab291020_Mo18W	DSD	770	chr6	89763822	89767840	+	87280.9	7.83
CNL	ZmNBS48	Zm00036ab280130_NC350	DSD	926	chr6	92742036	92746279	+	105190	8.1
CNL	ZmNBS48	Zm00037ab275790_NC358	DSD	951	chr6	85636698	85640812	+	108033	8.32
CNL	ZmNBS48	Zm00038ab277810_Oh7B	DSD	951	chr6	88373742	88377784	+	108033	8.32
CN	ZmNBS48	Zm00039ab276310_Oh43	DSD	602	chr6	77899806	77903680	+	68257.5	8.06
CNL	ZmNBS48	Zm00040ab288860_P39	DSD	926	chr6	85543792	85547516	+	105210	7.93
NL	ZmNBS48	Zm00041ab281780_Tx303	DSD	770	chr6	79939462	79942871	+	87280.9	7.83
CNL	ZmNBS48	Zm00042ab283880_Tzi8	DSD	951	chr6	85368350	85372237	+	108064	8.17
CNL	ZmNBS49	Zm00018ab313960_B97	DSD	924	chr7	4818615	4831435	+	106626	7.56
CNL	ZmNBS49	Zm00021ab304400_CML103	DSD	926	chr7	4646638	4654853	+	106715	7.7
CNL	ZmNBS49	Zm00022ab304950_CML228	SL	881	chr7	5325378	5332697	+	101325	7.89
CNL	ZmNBS49	Zm00023ab308280_CML247	DSD	926	chr7	4800362	4808142	+	106715	7.7
CNL	ZmNBS49	Zm00024ab305330_CML277	SL	924	chr7	4852295	4866261	+	106644	6.96
CNL	ZmNBS49	Zm00025ab310820_CML322	DSD	926	chr7	5076972	5085153	+	106715	7.7
CNL	ZmNBS49	Zm00026ab302920_CML333	SL	924	chr7	5375311	5384763	+	106658	6.96
CNL	ZmNBS49	Zm00029ab313990_Ki3	DSD	924	chr7	5105693	5118694	+	106626	7.56
CNL	ZmNBS49	Zm00030ab300660_Ki11	DSD	926	chr7	4781998	4790006	+	106727	7.7
CNL	ZmNBS49	Zm00032ab312440_M37W	DSD	926	chr7	5179963	5188297	+	106772	7.97
CNL	ZmNBS49	Zm00033ab317540_M162W	DSD	879	chr7	5207843	5219986	+	101212	7.35
CNL	ZmNBS49	Zm00034ab320410_Mo18W	DSD	926	chr7	5146548	5154830	+	106756	7.97
CN	ZmNBS49	Zm00035ab311200_Ms71	SL	774	chr7	4913193	4921440	+	89376.5	7.53
CNL	ZmNBS49	Zm00036ab309140_NC350	DSD	926	chr7	5340042	5348332	+	106756	7.97
CNL	ZmNBS49	Zm00037ab304190_NC358	DSD	924	chr7	5387565	5396912	+	106741	6.96
CNL	ZmNBS49	Zm00038ab306570_Oh7B	DSD	924	chr7	4997450	5005334	+	106583	6.94
CNL	ZmNBS49	Zm00039ab305790_Oh43	DSD	924	chr7	4923303	4936099	+	106626	7.56
CNL	ZmNBS49	Zm00040ab318960_P39	DSD	924	chr7	4787785	4800536	+	106626	7.56
CN	ZmNBS49	Zm00041ab311450_Tx303	DSD	774	chr7	5318335	5326430	+	89376.5	7.53
CNL	ZmNBS49	Zm00042ab313360_Tzi8	DSD	924	chr7	5254912	5267709	+	106626	7.56
CNL	ZmNBS5	Zm00001eb418840_B73	WGD	983	chr10	96940299	96944201	+	110458	6.23
CNL	ZmNBS5	Zm00018ab439450_B97	WGD	984	chr10	94917742	94921771	+	110615	6.23
CNL	ZmNBS5	Zm00018ab439470_B97	TD	983	chr10	95054088	95058878	-	110564	6.18
CNL	ZmNBS5	Zm00019ab405360_CML52	WGD	983	chr10	96641294	96645265	+	110526	6.27
CNL	ZmNBS5	Zm00019ab405370_CML52	TD	983	chr10	96755128	96759238	-	110478	6.25
CNL	ZmNBS5	Zm00020ab425680_CML69	WGD	982	chr10	95204694	95208705	+	110506	6.36
CNL	ZmNBS5	Zm00021ab427090_CML103	WGD	983	chr10	94946252	94950106	+	110443	6.23
CNL	ZmNBS5	Zm00022ab425320_CML228	WGD	983	chr10	96840583	96844775	-	110478	6.25
CN	ZmNBS5	Zm00023ab431230_CML247	WGD	685	chr10	96652289	96655339	+	77435.1	6.9
CN	ZmNBS5	Zm00023ab431240_CML247	TD	928	chr10	96722886	96752721	-	104588	6.44
CNL	ZmNBS5	Zm00024ab428710_CML277	WGD	983	chr10	96657343	96661381	+	110659	6.2
CNL	ZmNBS5	Zm00025ab435760_CML322	WGD	982	chr10	95486236	95490084	+	110506	6.36
CNL	ZmNBS5	Zm00025ab435770_CML322	TD	983	chr10	95609760	95613940	-	110478	6.25
CN	ZmNBS5	Zm00026ab421790_CML333	WGD	646	chr10	96118046	96131369	+	73046.2	6.42
CNL	ZmNBS5	Zm00027ab425540_HP301	WGD	983	chr10	96738083	96741977	+	110458	6.23
CNL	ZmNBS5	Zm00028ab430660_Il14H	WGD	983	chr10	96970063	96973845	+	110458	6.23
CNL	ZmNBS5	Zm00029ab437950_Ki3	WGD	982	chr10	97079698	97083897	+	110466	6.42
CNL	ZmNBS5	Zm00029ab437960_Ki3	TD	983	chr10	97193705	97197546	-	110536	6.18
CNL	ZmNBS5	Zm00032ab437860_M37W	WGD	983	chr10	98016229	98020381	+	110396	6.2
CN	ZmNBS5	Zm00032ab437870_M37W	TD	503	chr10	98137214	98141478	-	57091.8	5.46
CNL	ZmNBS5	Zm00033ab443590_M162W	WGD	982	chr10	97599706	97603561	+	110465	6.45
CNL	ZmNBS5	Zm00034ab445800_Mo18W	WGD	982	chr10	93440619	93444682	+	110465	6.45
CNL	ZmNBS5	Zm00035ab435330_Ms71	WGD	983	chr10	93930559	93934728	+	110527	6.2
CN	ZmNBS5	Zm00035ab435340_Ms71	WGD	503	chr10	94051856	94055914	-	57091.8	5.46
CN	ZmNBS5	Zm00036ab431520_NC350	WGD	806	chr10	99116355	99121737	+	90909.3	6.55
CNL	ZmNBS5	Zm00036ab431530_NC350	TD	983	chr10	99230131	99234130	-	110536	6.18
CNL	ZmNBS5	Zm00037ab423410_NC358	WGD	982	chr10	98331751	98335842	+	110465	6.45
CNL	ZmNBS5	Zm00038ab429250_Oh7B	WGD	982	chr10	54281581	54285632	+	110521	6.45
CNL	ZmNBS5	Zm00038ab429260_Oh7B	TD	983	chr10	54395022	54399199	-	110407	6.25
CNL	ZmNBS5	Zm00039ab428140_Oh43	WGD	982	chr10	96305280	96309405	+	110499	6.33
CNL	ZmNBS5	Zm00039ab428150_Oh43	TD	983	chr10	96433773	96437850	-	110478	6.25
CNL	ZmNBS5	Zm00040ab446040_P39	WGD	982	chr10	94602910	94606980	+	110499	6.33
CNL	ZmNBS5	Zm00040ab446050_P39	TD	983	chr10	94731257	94735427	-	110478	6.25
CN	ZmNBS5	Zm00041ab436980_Tx303	WGD	715	chr10	96809131	96813257	+	80807.9	6.36
CN	ZmNBS5	Zm00041ab436990_Tx303	TD	528	chr10	96922789	96926948	-	60043	5.26
CN	ZmNBS5	Zm00042ab439470_Tzi8	TD	565	chr10	100772928	100783182	-	64506.1	6.47
N	ZmNBS50	Zm00001eb116510_B73	DSD	1569	chr2	238730948	238749473	-	178733	7.52
NL	ZmNBS50	Zm00024ab118420_CML277	TD	1517	chr2	245667069	245694925	-	171929	6.18
N	ZmNBS50	Zm00026ab116490_CML333	DSD	1578	chr2	244644491	244671144	-	179955	6.98
N	ZmNBS50	Zm00029ab119820_Ki3	DSD	1569	chr2	242963749	242982276	-	178733	7.52
N	ZmNBS50	Zm00030ab116530_Ki11	DSD	1569	chr2	248180373	248199548	-	178808	7.3
N	ZmNBS50	Zm00031ab120650_Ky21	DSD	1578	chr2	239126564	239156678	-	179589	7.06
N	ZmNBS50	Zm00032ab119580_M37W	DSD	1578	chr2	238970149	238991610	-	179602	7.06
N	ZmNBS50	Zm00035ab119890_Ms71	DSD	1578	chr2	239102885	239122754	-	179663	7.21
NL	ZmNBS50	Zm00039ab117370_Oh43	TD	1569	chr2	242916329	242942271	-	177914	6.63
NL	ZmNBS50	Zm00040ab124320_P39	TD	1569	chr2	239362471	239388423	-	177914	6.63
CN	ZmNBS51	Zm00001eb304860_B73	PD	987	chr7	29247592	29260760	-	109992	6.72
CN	ZmNBS51	Zm00018ab319080_B97	DSD	988	chr7	28217960	28221861	-	110152	6.89
CN	ZmNBS51	Zm00019ab292590_CML52	PD	987	chr7	28819698	28832894	-	110051	6.83
CN	ZmNBS51	Zm00021ab309300_CML103	PD	987	chr7	27658113	27671275	-	110051	6.83
CN	ZmNBS51	Zm00022ab310170_CML228	TD	987	chr7	28738145	28741992	-	109992	6.72
CN	ZmNBS51	Zm00023ab313710_CML247	TD	987	chr7	29418163	29431345	-	110051	6.83
CN	ZmNBS51	Zm00024ab310490_CML277	TD	987	chr7	28934202	28938035	-	110052	6.83
CN	ZmNBS51	Zm00025ab315740_CML322	TD	987	chr7	27909694	27922900	-	110052	6.83
CN	ZmNBS51	Zm00028ab312360_Il14H	TD	987	chr7	27926304	27930373	-	110035	6.83
CN	ZmNBS51	Zm00029ab319340_Ki3	TD	987	chr7	28363126	28376239	-	109992	6.72
CN	ZmNBS51	Zm00031ab316790_Ky21	DSD	985	chr7	28781096	28785305	-	110131	7.12
CN	ZmNBS51	Zm00032ab317860_M37W	TD	987	chr7	29566992	29580148	-	110151	6.89
CN	ZmNBS51	Zm00033ab322920_M162W	PD	987	chr7	30193215	30206366	-	110051	6.83
CN	ZmNBS51	Zm00035ab316240_Ms71	DSD	985	chr7	27764765	27768597	-	110131	7.12
CN	ZmNBS51	Zm00036ab314310_NC350	TD	987	chr7	28487643	28500829	-	110052	6.83
CN	ZmNBS51	Zm00037ab309040_NC358	TD	987	chr7	29446663	29459853	-	110051	6.83
CN	ZmNBS51	Zm00038ab311690_Oh7B	DSD	988	chr7	27802755	27806922	-	110152	6.89
CN	ZmNBS51	Zm00039ab310770_Oh43	TD	987	chr7	27947071	27950904	-	110052	6.83
N	ZmNBS51	Zm00040ab324080_P39	DSD	769	chr7	27561319	27563649	-	85496.6	6.5
NL	ZmNBS52	Zm00001eb310010_B73	PD	1014	chr7	94232908	94252757	-	114502	6.75
N	ZmNBS52	Zm00018ab324720_B97	PD	733	chr7	88967431	88972463	-	83176.7	6.15
NL	ZmNBS52	Zm00019ab297940_CML52	PD	1068	chr7	91836355	91841687	-	120579	7.17
N	ZmNBS52	Zm00020ab314420_CML69	PD	909	chr7	88595385	88606875	-	101795	8.31
NL	ZmNBS52	Zm00022ab315610_CML228	PD	1067	chr7	90789595	90795012	-	120451	7.17
NL	ZmNBS52	Zm00023ab319640_CML247	PD	1135	chr7	90332263	90343754	-	127467	8.23
N	ZmNBS52	Zm00025ab321500_CML322	DSD	923	chr7	89255731	89267220	-	103494	8.34
N	ZmNBS52	Zm00026ab313500_CML333	PD	917	chr7	91048466	91059940	-	102820	8.67
NL	ZmNBS52	Zm00027ab314720_HP301	PD	1014	chr7	88461284	88481133	-	114502	6.75
NL	ZmNBS52	Zm00028ab318060_Il14H	TD	1068	chr7	89249099	89257228	-	120579	7.17
N	ZmNBS52	Zm00029ab324770_Ki3	DSD	922	chr7	89308884	89320372	-	103336	8.43
N	ZmNBS52	Zm00031ab322590_Ky21	PD	989	chr7	92258350	92270402	-	110746	8.24
NL	ZmNBS52	Zm00033ab328810_M162W	PD	1068	chr7	90771038	90776440	-	120579	7.17
NL	ZmNBS52	Zm00035ab322430_Ms71	PD	999	chr7	91711713	91731562	-	112942	6.68
NL	ZmNBS52	Zm00036ab319730_NC350	PD	1067	chr7	91656574	91661934	-	120451	7.17
NL	ZmNBS52	Zm00040ab330240_P39	PD	1067	chr7	89662500	89667912	-	120451	7.17
N	ZmNBS53	Zm00018ab228530_B97	DSD	969	chr5	20402385	20405304	+	110006	8.04
N	ZmNBS53	Zm00022ab222380_CML228	DSD	1093	chr5	20594436	20597851	+	123906	7.09
N	ZmNBS53	Zm00024ab223310_CML277	DSD	1093	chr5	20144367	20148166	+	123906	7.09
N	ZmNBS53	Zm00025ab228350_CML322	DSD	1093	chr5	20538933	20542439	+	123906	7.09
N	ZmNBS53	Zm00026ab222290_CML333	PD	1093	chr5	20469402	20472865	+	123906	7.09
N	ZmNBS53	Zm00026ab222320_CML333	PD	1093	chr5	20503503	20506966	+	123906	7.09
N	ZmNBS53	Zm00027ab223970_HP301	DSD	686	chr5	20929253	20931323	+	77472.5	8.2
N	ZmNBS53	Zm00028ab226150_Il14H	DSD	1093	chr5	21151968	21155355	+	123906	7.09
N	ZmNBS53	Zm00029ab227380_Ki3	DSD	1093	chr5	20610043	20613405	+	123906	7.09
N	ZmNBS53	Zm00031ab228990_Ky21	DSD	1093	chr5	21311320	21314645	+	123906	7.09
N	ZmNBS53	Zm00033ab232710_M162W	DSD	910	chr5	21146573	21149831	+	103376	7.65
N	ZmNBS53	Zm00034ab233460_Mo18W	DSD	1093	chr5	22281870	22285231	+	123787	7.19
N	ZmNBS53	Zm00039ab224910_Oh43	DSD	1093	chr5	19889520	19892821	+	123906	7.09
N	ZmNBS53	Zm00040ab234610_P39	DSD	877	chr5	20942263	20945008	+	99442.8	8.17
N	ZmNBS53	Zm00042ab229430_Tzi8	DSD	817	chr5	20397891	20400632	+	92501.7	7.79
CNL	ZmNBS54	Zm00018ab427290_B97	DSD	1131	chr10	9933078	9951327	+	127838	8.22
CN	ZmNBS54	Zm00019ab394460_CML52	DSD	1255	chr10	10047844	10071237	+	142800	7.83
CN	ZmNBS54	Zm00020ab414120_CML69	DSD	1241	chr10	9624795	9648266	+	141010	7.76
CN	ZmNBS54	Zm00021ab415600_CML103	DSD	847	chr10	9780527	9800415	+	96613	7.48
CN	ZmNBS54	Zm00022ab414140_CML228	DSD	1241	chr10	9986545	10009848	+	141010	7.76
CN	ZmNBS54	Zm00023ab419560_CML247	DSD	1241	chr10	8851183	8874587	+	141010	7.76
CN	ZmNBS54	Zm00024ab417170_CML277	DSD	1240	chr10	9556537	9579790	+	140909	7.77
CN	ZmNBS54	Zm00025ab423660_CML322	DSD	1241	chr10	9250570	9273639	+	141010	7.76
CN	ZmNBS54	Zm00026ab410480_CML333	DSD	1241	chr10	9065505	9088923	+	141010	7.76
CN	ZmNBS54	Zm00028ab418770_Il14H	DSD	849	chr10	10396545	10415082	+	96701	7.47
CN	ZmNBS54	Zm00029ab425680_Ki3	DSD	1241	chr10	9438374	9461604	+	140965	7.76
CN	ZmNBS54	Zm00030ab411350_Ki11	DSD	1241	chr10	9757200	9780628	+	140993	7.84
CN	ZmNBS54	Zm00031ab424920_Ky21	DSD	1240	chr10	10709088	10758904	+	140927	8.14
CN	ZmNBS54	Zm00032ab426200_M37W	DSD	848	chr10	10735183	10753263	+	96632.9	7.3
CNL	ZmNBS54	Zm00033ab431530_M162W	DSD	1155	chr10	9720573	9743447	+	130740	8.24
CN	ZmNBS54	Zm00034ab433630_Mo18W	DSD	848	chr10	8650869	8668845	+	96632.9	7.3
CN	ZmNBS54	Zm00036ab420200_NC350	DSD	1241	chr10	10366510	10389601	+	141010	7.76
CN	ZmNBS54	Zm00037ab412370_NC358	DSD	1241	chr10	9355649	9379007	+	140965	7.76
CNL	ZmNBS54	Zm00038ab383430_Oh7B	DSD	1130	chr9	10085524	10108551	+	127885	8.32
CN	ZmNBS54	Zm00041ab424820_Tx303	DSD	1262	chr10	9793707	9817157	+	143280	8.12
NL	ZmNBS55	Zm00034ab174950_Mo18W	TD	2179	chr4	1246482	1282097	-	243307	8.38
NL	ZmNBS55	Zm00039ab166690_Oh43	TD	2126	chr4	2070533	2097147	-	238153	8.72
CNL	ZmNBS55	Zm00039ab166770_Oh43	PD	2908	chr4	2349260	2385361	+	326674	7.54
NL	ZmNBS55	Zm00040ab175640_P39	PD	2873	chr4	1963532	2000436	+	322263	8.31
NL	ZmNBS55	Zm00041ab171520_Tx303	TD	2125	chr4	1664468	1691062	-	237966	8.64
NL	ZmNBS55	Zm00042ab170190_Tzi8	DSD	2140	chr4	1924535	1957496	-	240215	8.73
CNL	ZmNBS56	Zm00001eb174770_B73	DSD	970	chr4	44325249	44345549	-	109406	6.39
CNL	ZmNBS56	Zm00023ab179480_CML247	TD	970	chr4	45524407	45544794	-	109261	6.21
NL	ZmNBS56	Zm00024ab177610_CML277	SL	960	chr4	43747088	43754019	-	108678	6.08
NL	ZmNBS56	Zm00026ab176320_CML333	SL	961	chr4	42980637	42987606	-	108699	6.21
N	ZmNBS56	Zm00027ab177120_HP301	DSD	734	chr4	43643697	43652580	-	83306.6	8.77
CNL	ZmNBS56	Zm00031ab181170_Ky21	DSD	949	chr4	45944713	45964755	-	106946	7.05
CNL	ZmNBS56	Zm00032ab179960_M37W	DSD	970	chr4	45706560	45720032	-	109266	6.12
CNL	ZmNBS56	Zm00034ab185100_Mo18W	DSD	970	chr4	43271880	43285481	-	109310	6.32
NL	ZmNBS56	Zm00036ab180240_NC350	DSD	961	chr4	44634500	44641409	-	108853	6.1
NL	ZmNBS56	Zm00037ab175750_NC358	DSD	961	chr4	44054301	44061263	-	108699	6.21
CNL	ZmNBS56	Zm00038ab177260_Oh7B	DSD	970	chr4	42155719	42169163	-	109266	6.12
CNL	ZmNBS56	Zm00039ab176610_Oh43	DSD	970	chr4	44471205	44484655	-	109266	6.12
CNL	ZmNBS57	Zm00001eb283200_B73	DSD	2045	chr6	139644733	139655572	-	232950	6.51
CNL	ZmNBS57	Zm00018ab296860_B97	DSD	2037	chr6	141357134	141365996	-	232518	6.51
NL	ZmNBS57	Zm00021ab287460_CML103	DSD	2038	chr6	134496685	134505501	-	232187	6.72
CNL	ZmNBS57	Zm00022ab287830_CML228	DSD	2031	chr6	134968139	134977178	-	231992	6.59
CNL	ZmNBS57	Zm00023ab291890_CML247	DSD	2031	chr6	135969713	135978324	-	232285	6.61
CNL	ZmNBS57	Zm00024ab288470_CML277	DSD	2056	chr6	135210735	135219468	-	235180	6.68
CNL	ZmNBS57	Zm00026ab286150_CML333	SL	1840	chr6	133680124	133688594	-	209420	6.59
NL	ZmNBS57	Zm00027ab288410_HP301	SL	2024	chr6	136050088	136058598	-	230806	6.61
CNL	ZmNBS57	Zm00029ab296790_Ki3	DSD	2031	chr6	134296864	134305185	-	232008	6.41
CNL	ZmNBS57	Zm00030ab283850_Ki11	DSD	2031	chr6	135676892	135685306	-	232008	6.41
CNL	ZmNBS57	Zm00032ab294990_M37W	DSD	2019	chr6	144012840	144022006	-	230500	6.25
NL	ZmNBS57	Zm00034ab303230_Mo18W	DSD	1929	chr6	139666725	139674775	-	219593	6.44
NL	ZmNBS57	Zm00035ab294120_Ms71	SL	2024	chr6	137752964	137761224	-	231179	6.74
NL	ZmNBS57	Zm00037ab287530_NC358	DSD	2024	chr6	135766760	135775050	-	231179	6.74
NL	ZmNBS57	Zm00039ab288830_Oh43	DSD	2015	chr6	129688636	129697496	-	229612	6.37
NL	ZmNBS57	Zm00040ab301540_P39	DSD	2024	chr6	136732804	136742578	-	230691	6.7
CNL	ZmNBS57	Zm00041ab294300_Tx303	DSD	2031	chr6	130562327	130570538	-	231571	6.51
CNL	ZmNBS57	Zm00042ab296200_Tzi8	DSD	2019	chr6	135833957	135843191	-	230306	6.27
CNL	ZmNBS58	Zm00018ab171670_B97	DSD	934	chr4	4519934	4529619	+	103729	7.18
CN	ZmNBS58	Zm00019ab156440_CML52	DSD	1363	chr4	4283628	4304730	+	152502	7.44
CN	ZmNBS58	Zm00020ab167720_CML69	WGD	1311	chr4	4325648	4339671	+	146766	6.89
N	ZmNBS58	Zm00021ab167930_CML103	DSD	1124	chr4	3878888	3907453	+	126387	7.26
CN	ZmNBS58	Zm00023ab170340_CML247	DSD	1282	chr4	4493763	4502712	+	143511	6.99
CNL	ZmNBS58	Zm00025ab172300_CML322	DSD	1283	chr4	4764019	4772157	+	143710	6.93
CN	ZmNBS58	Zm00026ab167430_CML333	DSD	927	chr4	4038567	4063248	+	103442	7.03
CN	ZmNBS58	Zm00027ab167980_HP301	WGD	1309	chr4	4576733	4586534	+	146651	7.04
CN	ZmNBS58	Zm00029ab171970_Ki3	DSD	1320	chr4	4398454	4425491	+	147779	7.08
CN	ZmNBS58	Zm00030ab166130_Ki11	DSD	1320	chr4	4190499	4217434	+	147779	7.08
CN	ZmNBS58	Zm00032ab171010_M37W	DSD	1311	chr4	3927096	3936934	+	146768	6.94
CN	ZmNBS58	Zm00034ab176120_Mo18W	DSD	1009	chr4	4142235	4161403	+	112360	6.86
CN	ZmNBS58	Zm00037ab166950_NC358	DSD	1320	chr4	4463348	4490318	+	147779	7.08
N	ZmNBS59	Zm00018ab092140_B97	PD	749	chr2	117913550	117927296	+	84399.8	6.48
NL	ZmNBS59	Zm00021ab090050_CML103	WGD	1103	chr2	117233530	117239985	+	124287	5.87
NL	ZmNBS59	Zm00023ab092430_CML247	WGD	1059	chr2	117408705	117415079	+	119079	5.68
NL	ZmNBS59	Zm00025ab090280_CML322	WGD	1059	chr2	97657310	97662361	-	119036	5.61
N	ZmNBS59	Zm00027ab090550_HP301	WGD	778	chr2	121192637	121199017	+	87287.9	6.11
NL	ZmNBS59	Zm00028ab089100_Il14H	WGD	1059	chr2	97315809	97320725	-	119036	5.61
N	ZmNBS59	Zm00030ab089560_Ki11	WGD	749	chr2	126666136	126672453	+	84425.8	6.43
N	ZmNBS59	Zm00032ab093030_M37W	PD	750	chr2	118179602	118190104	+	84462.9	6.48
N	ZmNBS59	Zm00033ab094410_M162W	PD	778	chr2	115599432	115605925	+	87287.9	6.11
NL	ZmNBS59	Zm00035ab092470_Ms71	PD	1059	chr2	118180872	118187378	+	119044	5.61
NL	ZmNBS59	Zm00036ab092700_NC350	WGD	1059	chr2	119465917	119472430	+	119079	5.68
NL	ZmNBS59	Zm00038ab089930_Oh7B	WGD	1059	chr2	96594365	96599329	-	119036	5.61
NL	ZmNBS59	Zm00040ab093800_P39	WGD	1059	chr2	98780570	98785568	-	119165	5.61
NL	ZmNBS59	Zm00042ab091750_Tzi8	PD	1059	chr2	117816300	117822669	+	119079	5.68
CNL	ZmNBS6	Zm00001eb091490_B73	TD	1029	chr2	137951082	137962100	-	116801	7.08
CNL	ZmNBS6	Zm00001eb091500_B73	TD	1029	chr2	138054788	138061170	-	116672	7.23
CNL	ZmNBS6	Zm00018ab094110_B97	DSD	1029	chr2	138539825	138546055	-	116700	7.44
CNL	ZmNBS6	Zm00019ab088870_CML52	SL	1029	chr2	141084979	141092027	-	116815	7.19
CNL	ZmNBS6	Zm00020ab092440_CML69	SL	1029	chr2	136132710	136139056	-	116817	6.87
CNL	ZmNBS6	Zm00021ab091790_CML103	TD	1029	chr2	139046489	139057550	-	116801	7.08
CNL	ZmNBS6	Zm00021ab091800_CML103	TD	1029	chr2	139150397	139156812	-	116672	7.23
CNL	ZmNBS6	Zm00022ab092240_CML228	SL	1029	chr2	138699317	138705371	-	116740	7.32
CNL	ZmNBS6	Zm00023ab094540_CML247	DSD	1029	chr2	139922632	139928624	-	116610	7.56
CNL	ZmNBS6	Zm00024ab093410_CML277	SL	1029	chr2	142095170	142106198	-	116734	7.69
CNL	ZmNBS6	Zm00025ab094450_CML322	DSD	1029	chr2	139682421	139688853	-	116882	7
CNL	ZmNBS6	Zm00026ab091890_CML333	TD	1029	chr2	142441712	142453115	-	116801	7.08
CNL	ZmNBS6	Zm00026ab091900_CML333	TD	1029	chr2	142546227	142552346	-	116672	7.23
CNL	ZmNBS6	Zm00027ab092390_HP301	DSD	1029	chr2	142675083	142681260	-	116700	7.44
CNL	ZmNBS6	Zm00028ab093180_Il14H	DSD	1029	chr2	139613458	139619621	-	116700	7.44
CNL	ZmNBS6	Zm00029ab094170_Ki3	DSD	1029	chr2	138103104	138109405	-	116740	7.32
CNL	ZmNBS6	Zm00030ab091500_Ki11	DSD	1029	chr2	148574411	148580468	-	116681	7.44
CN	ZmNBS6	Zm00031ab095470_Ky21	TD	793	chr2	141507322	141513280	-	89864.2	8.42
CNL	ZmNBS6	Zm00031ab095480_Ky21	TD	1029	chr2	141606711	141612485	-	116672	7.23
NL	ZmNBS6	Zm00032ab094950_M37W	TD	962	chr2	140150274	140157013	-	109279	7.87
CNL	ZmNBS6	Zm00033ab096460_M162W	DSD	1029	chr2	137205322	137211456	-	116730	7.68
CNL	ZmNBS6	Zm00034ab097390_Mo18W	DSD	1029	chr2	139974010	139979912	-	116698	7.32
CNL	ZmNBS6	Zm00035ab094230_Ms71	DSD	1029	chr2	138292844	138299145	-	116682	7.44
CNL	ZmNBS6	Zm00036ab094640_NC350	DSD	1029	chr2	141678406	141684680	-	116682	7.44
CNL	ZmNBS6	Zm00037ab091970_NC358	DSD	1029	chr2	140086394	140092559	-	116855	7
CN	ZmNBS6	Zm00038ab093920_Oh7B	TD	793	chr2	138024185	138030127	-	89864.2	8.42
CN	ZmNBS6	Zm00038ab093940_Oh7B	TD	552	chr2	138123287	138129320	-	62608.8	6.98
CNL	ZmNBS6	Zm00039ab092260_Oh43	DSD	1029	chr2	141690064	141696132	-	116730	7.68
CNL	ZmNBS6	Zm00040ab098090_P39	DSD	1029	chr2	140850034	140858660	-	116700	7.44
CNL	ZmNBS6	Zm00041ab094490_Tx303	TD	1029	chr2	141638703	141649820	-	116787	7.08
CNL	ZmNBS6	Zm00041ab094500_Tx303	TD	1029	chr2	141742800	141748691	-	116672	7.23
CNL	ZmNBS6	Zm00042ab093960_Tzi8	DSD	1029	chr2	140087314	140093612	-	116682	7.44
N	ZmNBS60	Zm00018ab231150_B97	PD	472	chr5	32241142	32242568	+	52795.9	7.29
N	ZmNBS60	Zm00021ab225240_CML103	DSD	755	chr5	32285350	32287677	+	84858.2	6.72
N	ZmNBS60	Zm00030ab223620_Ki11	TD	948	chr5	32156146	32167595	+	106244	6.35
N	ZmNBS60	Zm00031ab231530_Ky21	DSD	927	chr5	32790104	32798924	+	104653	6.37
N	ZmNBS60	Zm00032ab229740_M37W	DSD	927	chr5	32860118	32868751	+	104653	6.37
N	ZmNBS60	Zm00035ab229520_Ms71	DSD	927	chr5	32718352	32726910	+	104653	6.37
N	ZmNBS60	Zm00036ab227740_NC350	TD	970	chr5	31267627	31277432	+	108953	6.28
N	ZmNBS60	Zm00036ab227750_NC350	TD	766	chr5	31307853	31310399	+	86033.7	6.9
N	ZmNBS60	Zm00037ab224510_NC358	TD	938	chr5	30775238	30817942	+	105771	6.57
N	ZmNBS60	Zm00038ab226590_Oh7B	DSD	927	chr5	32118044	32126689	+	104653	6.37
N	ZmNBS61	Zm00040ab144610_P39	PD	475	chr3	116869367	116877841	-	53976.7	8.75
N	ZmNBS62	Zm00019ab154650_CML52	DSD	728	chr4	841541	849025	+	83130.4	7.3
N	ZmNBS62	Zm00020ab166170_CML69	DSD	903	chr4	985983	994035	+	102894	7.3
N	ZmNBS62	Zm00023ab168860_CML247	PD	1298	chr4	1239900	1247789	+	146603	6.75
N	ZmNBS62	Zm00027ab166400_HP301	TD	1298	chr4	1094306	1104949	+	146603	6.75
N	ZmNBS62	Zm00029ab170380_Ki3	TD	1298	chr4	1367674	1386179	+	146602	6.87
N	ZmNBS62	Zm00036ab169290_NC350	TD	867	chr4	1157634	1161017	+	98996.7	7.41
N	ZmNBS62	Zm00039ab166390_Oh43	PD	1103	chr4	1451339	1465002	+	125249	6.89
N	ZmNBS62	Zm00040ab175230_P39	PD	1103	chr4	1425119	1439144	+	125249	6.89
CN	ZmNBS63	Zm00039ab414160_Oh43	SL	1395	chr10	3095600	3107479	+	158279	7.15
CN	ZmNBS63	Zm00042ab424390_Tzi8	TD	1421	chr10	2593644	2608891	+	161008	6.41
NL	ZmNBS64	Zm00001eb089490_B73	WGD	993	chr2	116693122	116696752	-	111448	6.74
CN	ZmNBS64	Zm00018ab092070_B97	WGD	947	chr2	117590383	117595519	-	106258	6.98
N	ZmNBS64	Zm00019ab087030_CML52	SL	760	chr2	119277292	119280100	-	85080.7	6.9
NL	ZmNBS64	Zm00020ab090660_CML69	WGD	993	chr2	116686895	116690490	-	111448	6.74
CN	ZmNBS64	Zm00021ab089950_CML103	TD	947	chr2	116931157	116934232	-	106247	6.83
CN	ZmNBS64	Zm00021ab089960_CML103	TD	947	chr2	116958991	116962066	-	106273	6.83
CN	ZmNBS64	Zm00026ab089970_CML333	WGD	923	chr2	119934438	119937805	-	103570	7.24
CN	ZmNBS64	Zm00026ab089980_CML333	TD	582	chr2	119969743	119973944	-	65829.5	6.52
NL	ZmNBS64	Zm00031ab093300_Ky21	SL	993	chr2	119694519	119698234	-	111448	6.74
CN	ZmNBS64	Zm00032ab092960_M37W	WGD	925	chr2	117914121	117918183	-	103714	7.24
NL	ZmNBS64	Zm00034ab095070_Mo18W	WGD	993	chr2	118483534	118487118	-	111448	6.74
NL	ZmNBS64	Zm00041ab092390_Tx303	WGD	993	chr2	119545164	119548746	-	111448	6.74
NL	ZmNBS65	Zm00023ab116850_CML247	DSD	966	chr2	233080674	233084564	+	109392	7.37
NL	ZmNBS65	Zm00036ab117080_NC350	DSD	966	chr2	242219056	242223361	+	109444	7.57
NL	ZmNBS65	Zm00042ab116710_Tzi8	PD	966	chr2	235114882	235119256	+	109444	7.57
N	ZmNBS66	Zm00001eb164940_B73	DSD	1051	chr4	2725831	2739388	+	118254	8.29
NL	ZmNBS66	Zm00024ab167660_CML277	SL	1073	chr4	1542067	1554120	+	120685	8.14
CN	ZmNBS67	Zm00036ab417530_NC350	PD	779	chr10	3799650	3805936	-	86825.5	6.92
CN	ZmNBS68	Zm00001eb164570_B73	PD	561	chr4	1425175	1438104	+	63640	8.98
CN	ZmNBS68	Zm00024ab167320_CML277	DSD	1001	chr4	1042029	1059827	+	113049	7.42
CN	ZmNBS68	Zm00028ab169290_Il14H	PD	666	chr4	1406970	1420821	+	76575.9	7.21
CN	ZmNBS68	Zm00033ab174240_M162W	PD	1238	chr4	1393717	1406131	+	139833	7.04
CN	ZmNBS68	Zm00034ab174660_Mo18W	DSD	627	chr4	694213	709309	+	71571.1	6.43
CN	ZmNBS68	Zm00036ab169300_NC350	TD	1293	chr4	1161948	1169812	+	146208	7.34
N	ZmNBS68	Zm00037ab165300_NC358	PD	803	chr4	1083760	1098927	+	91937.4	7.42
CN	ZmNBS68	Zm00041ab171180_Tx303	PD	1132	chr4	1159916	1173173	+	127038	8.2
N	ZmNBS69	Zm00028ab169370_Il14H	PD	1056	chr4	1544333	1549857	-	119701	7.79
N	ZmNBS69	Zm00029ab170450_Ki3	PD	1355	chr4	1520006	1531815	-	152833	7.05
N	ZmNBS69	Zm00031ab170700_Ky21	DSD	1300	chr4	1094628	1103307	-	146732	7.3
N	ZmNBS69	Zm00040ab175290_P39	PD	1056	chr4	1460075	1469163	-	119701	7.79
NL	ZmNBS7	Zm00001eb164870_B73	TD	973	chr4	2168621	2172051	-	108938	7.94
NL	ZmNBS7	Zm00018ab170390_B97	TD	973	chr4	1869439	1873094	-	108938	7.94
NL	ZmNBS7	Zm00021ab166820_CML103	PD	987	chr4	1475324	1478996	-	110677	8.5
NL	ZmNBS7	Zm00024ab167650_CML277	PD	977	chr4	1442111	1445580	-	109632	8.4
NL	ZmNBS7	Zm00039ab166750_Oh43	TD	981	chr4	2249972	2253681	-	110107	8.26
NL	ZmNBS7	Zm00040ab175620_P39	TD	981	chr4	1863414	1867190	-	110070	8.4
N	ZmNBS70	Zm00018ab119730_B97	DSD	499	chr2	247125866	247132547	-	57254.1	8
N	ZmNBS70	Zm00020ab117200_CML69	SL	719	chr2	236779825	236786242	-	83105.3	8.25
N	ZmNBS70	Zm00021ab116890_CML103	DSD	726	chr2	236580335	236605946	-	83959.3	8.37
N	ZmNBS70	Zm00023ab119600_CML247	DSD	717	chr2	240862752	240867306	-	82758.8	7.54
N	ZmNBS70	Zm00027ab117130_HP301	SL	751	chr2	241337929	241357790	-	86427.9	8.23
N	ZmNBS70	Zm00036ab119600_NC350	DSD	719	chr2	249488689	249493705	-	83105.4	8.25
N	ZmNBS70	Zm00041ab120260_Tx303	DSD	717	chr2	245303754	245310541	-	82784.9	7.54
N	ZmNBS71	Zm00018ab204930_B97	DSD	681	chr4	198301619	198304656	+	75840.5	7.56
NL	ZmNBS71	Zm00020ab199850_CML69	PD	940	chr4	197880315	197883444	+	105444	7.57
NL	ZmNBS71	Zm00028ab203030_Il14H	DSD	1069	chr4	196669448	196691791	+	119234	8.95
N	ZmNBS71	Zm00031ab204930_Ky21	DSD	776	chr4	197169651	197176897	+	86409.7	7.12
NL	ZmNBS71	Zm00032ab203820_M37W	DSD	954	chr4	196165911	196168796	+	107097	7.74
NL	ZmNBS71	Zm00040ab210890_P39	DSD	995	chr4	195597528	195620314	+	111347	7.47
CN	ZmNBS72	Zm00018ab424950_B97	PD	1295	chr10	3684466	3689444	-	147087	7.67
CN	ZmNBS72	Zm00019ab392080_CML52	PD	1295	chr10	2595709	2600658	-	147087	7.67
CN	ZmNBS72	Zm00020ab412000_CML69	PD	1295	chr10	3439052	3444004	-	147087	7.67
CN	ZmNBS72	Zm00021ab413030_CML103	SL	1295	chr10	3515133	3520268	-	147087	7.67
CN	ZmNBS72	Zm00022ab411640_CML228	PD	1295	chr10	3426143	3430734	-	147087	7.67
CN	ZmNBS72	Zm00024ab414790_CML277	PD	1295	chr10	2707206	2711995	-	147087	7.67
CN	ZmNBS72	Zm00030ab408900_Ki11	PD	1295	chr10	3503549	3508370	-	147039	7.67
CN	ZmNBS72	Zm00034ab431700_Mo18W	PD	1295	chr10	2869930	2875171	-	147087	7.67
CN	ZmNBS72	Zm00037ab409730_NC358	PD	1295	chr10	3536831	3541776	-	147087	7.67
CN	ZmNBS72	Zm00039ab414450_Oh43	TD	1305	chr10	4066244	4082691	-	147751	7.66
CN	ZmNBS72	Zm00042ab424860_Tzi8	PD	1295	chr10	4027597	4032365	-	147087	7.67
NL	ZmNBS73	Zm00001eb419270_B73	SL	1254	chr10	99373531	99389974	+	142700	6.49
CNL	ZmNBS73	Zm00018ab440080_B97	SL	1892	chr10	97874580	97891412	+	214746	6.84
CNL	ZmNBS73	Zm00019ab405880_CML52	SL	1892	chr10	99429618	99446737	+	214746	6.84
CNL	ZmNBS73	Zm00020ab426140_CML69	SL	1892	chr10	97786643	97803488	+	214746	6.84
CNL	ZmNBS73	Zm00032ab438400_M37W	SL	1892	chr10	100825650	100849508	+	214746	6.84
CNL	ZmNBS73	Zm00035ab435850_Ms71	SL	1892	chr10	96819326	96836183	+	214746	6.84
CNL	ZmNBS73	Zm00039ab428700_Oh43	SL	1892	chr10	99228695	99245517	+	214746	6.84
CN	ZmNBS74	Zm00041ab437540_Tx303	DSD	1756	chr10	99869058	99882605	-	194633	6.15
N	ZmNBS75	Zm00029ab423030_Ki3	PD	614	chr10	2618255	2621092	+	69723.5	6.74
CN	ZmNBS76	Zm00001eb419360_B73	DSD	1765	chr10	99799736	99813696	-	195461	6.34
CN	ZmNBS76	Zm00021ab427550_CML103	DSD	984	chr10	97813147	97818156	-	109285	6.16
CN	ZmNBS76	Zm00022ab425840_CML228	SL	560	chr10	99636937	99643704	-	61919.4	6.33
CN	ZmNBS76	Zm00032ab438480_M37W	DSD	714	chr10	101300276	101305487	-	79341.6	6.95
CN	ZmNBS76	Zm00037ab424000_NC358	PD	678	chr10	101554807	101564949	-	75076.4	6.21
CN	ZmNBS76	Zm00038ab429900_Oh7B	DSD	999	chr10	57160383	57168422	+	111021	5.56
CN	ZmNBS77	Zm00019ab068870_CML52	DSD	1477	chr2	9722570	9733646	-	167481	7.03
CN	ZmNBS77	Zm00024ab071950_CML277	DSD	1475	chr2	10243863	10255320	-	167040	7.03
CN	ZmNBS77	Zm00027ab071250_HP301	DSD	1477	chr2	10514784	10525297	-	167416	7
CN	ZmNBS77	Zm00029ab072580_Ki3	SL	969	chr2	9947810	9958153	-	110073	6.97
CN	ZmNBS77	Zm00030ab070570_Ki11	SL	969	chr2	11315808	11326331	-	110073	6.97
CN	ZmNBS77	Zm00031ab073550_Ky21	DSD	1477	chr2	10945558	10956081	-	167347	6.96
CN	ZmNBS77	Zm00035ab072770_Ms71	SL	1297	chr2	10957273	10970897	-	147809	7.14
CN	ZmNBS77	Zm00039ab071240_Oh43	SL	1479	chr2	11814212	11827820	-	167710	7.03
CNL	ZmNBS78	Zm00001eb112770_B73	DSD	963	chr2	227973909	227977823	+	108028	7.04
CNL	ZmNBS78	Zm00027ab113430_HP301	DSD	963	chr2	230675425	230683337	+	108028	7.04
CNL	ZmNBS78	Zm00028ab114950_Il14H	DSD	963	chr2	228745585	228749458	+	108000	7.04
CNL	ZmNBS78	Zm00031ab116740_Ky21	DSD	963	chr2	227662083	227668539	+	108000	7.04
CNL	ZmNBS78	Zm00040ab120050_P39	DSD	963	chr2	227601464	227607950	+	108000	7.04
CN	ZmNBS79	Zm00030ab408550_Ki11	PD	558	chr10	2167198	2198743	+	62856.3	6.28
CN	ZmNBS79	Zm00031ab422530_Ky21	PD	558	chr10	3601360	3603036	+	62856.3	6.28
CN	ZmNBS79	Zm00032ab423180_M37W	TD	558	chr10	2739995	2746378	+	62826.2	6.36
CN	ZmNBS79	Zm00035ab420610_Ms71	TD	558	chr10	2196829	2228847	+	62856.3	6.28
CN	ZmNBS79	Zm00036ab417310_NC350	PD	558	chr10	2899544	2904417	+	62856.3	6.28
N	ZmNBS79	Zm00038ab381160_Oh7B	PD	322	chr9	3216336	3217837	+	36987.5	6.84
CNL	ZmNBS8	Zm00001eb136790_B73	DSD	950	chr3	129374127	129377587	+	107698	6.72
CNL	ZmNBS8	Zm00021ab137810_CML103	DSD	949	chr3	130175878	130179053	+	107943	6.66
CNL	ZmNBS8	Zm00023ab140650_CML247	DSD	950	chr3	131669684	131672906	+	107741	6.66
CNL	ZmNBS8	Zm00027ab138360_HP301	DSD	950	chr3	130114345	130117542	+	107730	6.66
CN	ZmNBS8	Zm00029ab141620_Ki3	DSD	507	chr3	133280756	133284123	+	57270.3	7.26
CNL	ZmNBS8	Zm00030ab136880_Ki11	DSD	951	chr3	130718564	130721843	+	107737	6.66
CNL	ZmNBS8	Zm00031ab141720_Ky21	DSD	949	chr3	130107005	130110537	+	107812	6.66
CNL	ZmNBS8	Zm00032ab140810_M37W	DSD	950	chr3	132419726	132423191	+	107668	6.72
CNL	ZmNBS8	Zm00033ab144250_M162W	DSD	950	chr3	129907478	129911049	+	107644	6.66
CNL	ZmNBS8	Zm00035ab141310_Ms71	SL	951	chr3	130831244	130835314	+	107863	6.62
CNL	ZmNBS8	Zm00038ab139570_Oh7B	DSD	951	chr3	133160996	133165573	+	107785	6.78
CNL	ZmNBS8	Zm00040ab146600_P39	DSD	950	chr3	131140240	131143462	+	107733	6.8
CN	ZmNBS8	Zm00041ab142380_Tx303	DSD	610	chr3	132925521	132928676	+	69224	8.01
N	ZmNBS80	Zm00021ab199950_CML103	DSD	487	chr4	194206591	194208453	+	54857.8	8.54
N	ZmNBS80	Zm00037ab199250_NC358	DSD	487	chr4	198440982	198442725	+	54857.8	8.54
CNL	ZmNBS81	Zm00035ab423200_Ms71	DSD	1131	chr10	9624071	9642332	+	127838	8.22
CNL	ZmNBS81	Zm00039ab416650_Oh43	DSD	1131	chr10	10017196	10035393	+	127838	8.22
CNL	ZmNBS81	Zm00040ab433920_P39	DSD	1138	chr10	9774174	9792456	+	128609	8.32
N	ZmNBS82	Zm00018ab090200_B97	DSD	728	chr2	100646718	100652425	-	83201.8	9.02
N	ZmNBS82	Zm00020ab088630_CML69	DSD	728	chr2	99674680	99678902	-	83201.8	9.02
N	ZmNBS82	Zm00022ab088400_CML228	DSD	728	chr2	99703409	99706952	-	83201.8	9.02
N	ZmNBS82	Zm00029ab090220_Ki3	DSD	728	chr2	99197501	99201685	-	83201.8	9.02
N	ZmNBS83	Zm00018ab231170_B97	PD	766	chr5	32283031	32285573	+	85959.7	7.06
N	ZmNBS83	Zm00019ab212210_CML52	DSD	469	chr5	33512963	33553353	+	52376.1	6.34
N	ZmNBS83	Zm00025ab230870_CML322	DSD	391	chr5	31666553	31674181	+	43561.3	6.07
N	ZmNBS83	Zm00028ab228680_Il14H	DSD	788	chr5	32022575	32064064	+	87966.6	6.3
N	ZmNBS83	Zm00041ab231250_Tx303	DSD	435	chr5	31968518	31975398	+	49402.9	5.1
NL	ZmNBS84	Zm00025ab294190_CML322	DSD	759	chr6	135315139	135319259	-	86235.2	7
N	ZmNBS84	Zm00033ab300480_M162W	SL	838	chr6	145773784	145778856	-	95917.5	7.28
CNL	ZmNBS85	Zm00028ab278300_Il14H	DSD	892	chr6	79386599	79390257	+	101455	7.84
CNL	ZmNBS85	Zm00031ab282400_Ky21	DSD	951	chr6	82201936	82206104	+	108052	8.18
CN	ZmNBS85	Zm00035ab281680_Ms71	DSD	468	chr6	86653231	86657120	+	53295.3	8.72
CNL	ZmNBS86	Zm00023ab179470_CML247	TD	949	chr4	45362304	45366761	-	107761	6.85
CNL	ZmNBS86	Zm00025ab180930_CML322	TD	949	chr4	45704020	45708139	-	107761	6.85
CNL	ZmNBS86	Zm00033ab184730_M162W	DSD	949	chr4	43887799	43892389	-	107761	6.85
N	ZmNBS87	Zm00042ab424660_Tzi8	PD	732	chr10	3448844	3451500	+	83531.7	6.75
CN	ZmNBS88	Zm00027ab413710_HP301	DSD	1226	chr10	9654878	9678512	+	139155	8.16
N	ZmNBS89	Zm00038ab200260_Oh7B	DSD	438	chr4	195209274	195211688	+	49007	8.6
N	ZmNBS9	Zm00001eb134970_B73	WGD	858	chr3	114687383	114691564	+	95884	6.96
N	ZmNBS9	Zm00018ab139330_B97	WGD	858	chr3	113994386	113998554	+	95884	6.96
N	ZmNBS9	Zm00019ab128930_CML52	WGD	858	chr3	117546738	117551039	+	95954.1	6.96
N	ZmNBS9	Zm00020ab136100_CML69	WGD	857	chr3	116093215	116097562	+	95751.9	6.96
N	ZmNBS9	Zm00021ab135910_CML103	WGD	859	chr3	114744123	114748400	+	96150.3	6.96
N	ZmNBS9	Zm00022ab136340_CML228	WGD	855	chr3	117444106	117448234	+	95582.7	6.96
N	ZmNBS9	Zm00023ab138640_CML247	WGD	861	chr3	117143476	117147648	+	96265.6	6.96
N	ZmNBS9	Zm00024ab137040_CML277	SL	857	chr3	117893899	117898075	+	95778.9	6.96
N	ZmNBS9	Zm00025ab139650_CML322	WGD	855	chr3	116719218	116723467	+	95613.7	6.87
N	ZmNBS9	Zm00026ab135380_CML333	WGD	857	chr3	115592558	115596812	+	95778.9	6.96
N	ZmNBS9	Zm00027ab136410_HP301	WGD	857	chr3	115720546	115724812	+	95779.9	6.96
N	ZmNBS9	Zm00028ab137960_Il14H	WGD	855	chr3	114964899	114969171	+	95641.7	6.87
N	ZmNBS9	Zm00029ab139620_Ki3	WGD	855	chr3	118092040	118107535	+	95582.7	6.96
N	ZmNBS9	Zm00030ab135200_Ki11	WGD	857	chr3	115843857	115848360	+	95779.9	6.96
N	ZmNBS9	Zm00031ab139960_Ky21	WGD	857	chr3	115859290	115863619	+	95779.9	6.96
N	ZmNBS9	Zm00032ab138970_M37W	WGD	855	chr3	117728277	117732663	+	95613.7	6.87
N	ZmNBS9	Zm00033ab142180_M162W	WGD	857	chr3	115905121	115909376	+	95823.9	6.87
N	ZmNBS9	Zm00034ab143860_Mo18W	WGD	855	chr3	117593463	117597400	+	95613.7	6.87
N	ZmNBS9	Zm00035ab139330_Ms71	DSD	855	chr3	115535615	115540528	+	95658.7	6.87
N	ZmNBS9	Zm00036ab138950_NC350	WGD	859	chr3	116524471	116529183	+	96208.4	7.05
N	ZmNBS9	Zm00037ab135380_NC358	WGD	855	chr3	116054273	116058468	+	95582.7	6.96
N	ZmNBS9	Zm00038ab137680_Oh7B	WGD	855	chr3	117090444	117094655	+	95613.7	6.87
N	ZmNBS9	Zm00039ab136530_Oh43	WGD	855	chr3	115414983	115419241	+	95641.7	6.87
N	ZmNBS9	Zm00040ab144410_P39	DSD	855	chr3	115586528	115592000	+	95658.7	6.87
N	ZmNBS9	Zm00041ab140370_Tx303	WGD	855	chr3	118119286	118123524	+	95613.7	6.87
N	ZmNBS9	Zm00042ab139150_Tzi8	WGD	855	chr3	116267274	116271503	+	95613.7	6.87
CN	ZmNBS90	Zm00021ab265190_CML103	DSD	1041	chr6	8350845	8354475	+	116000	7.3
N	ZmNBS91	Zm00024ab063560_CML277	DSD	967	chr1	299776031	299779925	-	108213	6.95
N	ZmNBS91	Zm00029ab064470_Ki3	TD	1078	chr1	299998373	300027884	-	120563	7.27
N	ZmNBS91	Zm00032ab065160_M37W	DSD	1126	chr1	298418373	298453844	-	126267	7.1
N	ZmNBS91	Zm00039ab063150_Oh43	DSD	1078	chr1	297909345	297938652	-	120535	7.27
N	ZmNBS92	Zm00028ab416360_Il14H	TD	1432	chr10	3110346	3118577	+	163457	7.05
N	ZmNBS92	Zm00031ab422600_Ky21	TD	1432	chr10	3939998	3948238	+	163457	7.05
N	ZmNBS92	Zm00036ab417400_NC350	TD	1432	chr10	3353690	3362158	+	163457	7.05
N	ZmNBS92	Zm00039ab414260_Oh43	TD	1432	chr10	3471053	3479279	+	163457	7.05
CN	ZmNBS93	Zm00022ab411320_CML228	TD	1312	chr10	2643850	2649205	+	148465	6.59
N	ZmNBS94	Zm00018ab231130_B97	TD	830	chr5	32146049	32154448	+	92517.3	7.48
N	ZmNBS94	Zm00030ab223600_Ki11	TD	685	chr5	32026418	32034874	+	75711.3	7.79
N	ZmNBS95	Zm00024ab168890_CML277	SL	465	chr4	4280814	4290120	+	52840.2	8.51
CNL	ZmNBS96	Zm00028ab261160_Il14H	DSD	926	chr5	211974790	211978722	+	105240	6.85
N	ZmNBS96	Zm00038ab258740_Oh7B	DSD	436	chr5	209387427	209390884	+	48864.6	6.2
NL	ZmNBS97	Zm00024ab200750_CML277	WGD	1319	chr4	196324525	196347004	-	149420	7.43
NL	ZmNBS98	Zm00024ab200770_CML277	SL	980	chr4	196561463	196565656	+	110694	8.04
CN	ZmNBS99	Zm00032ab423190_M37W	TD	815	chr10	2841382	2853998	+	92642.1	6.42

## Sheet: Supplementary Table S2
Supplementary Table S2. Ka/Ks value of ZmNBSs (compare with sorghum)
GeneID	Ka	Ks	Ka/Ks
Zm00037ab322870_NC358	0.712819	1.91979	0.371301
Zm00030ab320740_Ki11	0.66068	2.06667	0.319683
Zm00042ab333890_Tzi8	0.66035	2.06776	0.319356
Zm00027ab323350_HP301	0.659961	2.0676	0.319191
Zm00038ab326310_Oh7B	0.659037	2.0674	0.318776
Zm00041ab331780_Tx303	0.659291	2.07113	0.318324
Zm00022ab324680_CML228	0.657814	2.07318	0.317298
Zm00020ab323240_CML69	0.656334	2.07621	0.316122
Zm00033ab338110_M162W	0.656114	2.07684	0.31592
Zm00023ab328220_CML247	0.654768	2.08172	0.314532
Zm00036ab328550_NC350	0.654321	2.08166	0.314327
Zm00034ab340890_Mo18W	0.654625	2.08343	0.314206
Zm00029ab333940_Ki3	0.654073	2.08331	0.313958
Zm00035ab331740_Ms71	0.654287	2.0853	0.313762
Zm00025ab330770_CML322	0.653144	2.09546	0.311695
Zm00032ab333470_M37W	0.652223	2.09334	0.311571
Zm00039ab325450_Oh43	0.651462	2.09366	0.311159
Zm00001eb318600_B73	0.642094	2.14978	0.298679
Zm00024ab325350_CML277	0.64888	2.19979	0.294973
Zm00031ab331890_Ky21	0.636486	2.16546	0.293926
Zm00040ab339270_P39	0.588806	2.36332	0.249144
Zm00026ab322520_CML333	0.516914	2.54235	0.203321
Zm00019ab394460_CML52	0.120658	0.156341	0.77176
Zm00030ab411350_Ki11	0.119493	0.160493	0.744537
Zm00036ab420200_NC350	0.118455	0.15981	0.741224
Zm00026ab410480_CML333	0.118455	0.15981	0.741224
Zm00025ab423660_CML322	0.118455	0.15981	0.741224
Zm00023ab419560_CML247	0.118455	0.15981	0.741224
Zm00022ab414140_CML228	0.118455	0.15981	0.741224
Zm00020ab414120_CML69	0.118455	0.15981	0.741224
Zm00037ab412370_NC358	0.11915	0.161806	0.736372
Zm00029ab425680_Ki3	0.11915	0.161806	0.736372
Zm00024ab417170_CML277	0.118212	0.160618	0.735984
Zm00041ab424820_Tx303	0.121194	0.165592	0.731882
Zm00031ab424920_Ky21	0.118767	0.16301	0.728591
Zm00029ab423030_Ki3	0.21018	0.306929	0.684785
Zm00027ab413710_HP301	0.105506	0.156627	0.67361
Zm00033ab431530_M162W	0.105039	0.158126	0.664272
Zm00039ab166750_Oh43	0.242859	0.36918	0.657833
Zm00018ab459070_B97	0.236948	0.364358	0.650316
Zm00018ab170390_B97	0.236948	0.364358	0.650316
Zm00001eb164870_B73	0.236948	0.364358	0.650316
Zm00021ab166820_CML103	0.240219	0.370498	0.648368
Zm00040ab175620_P39	0.239713	0.373232	0.642261
Zm00024ab167650_CML277	0.237108	0.37537	0.631664
Zm00038ab383430_Oh7B	0.0931629	0.148344	0.628018
Zm00040ab433920_P39	0.0949234	0.155512	0.610391
Zm00039ab416650_Oh43	0.0929769	0.152466	0.609821
Zm00035ab423200_Ms71	0.0929769	0.152466	0.609821
Zm00018ab427290_B97	0.0929769	0.152466	0.609821
Zm00021ab413170_CML103	0.28865	0.476436	0.605852
Zm00042ab463220_Tzi8	0.180883	0.310181	0.583153
Zm00027ab411410_HP301	0.188128	0.323668	0.581239
Zm00026ab407940_CML333	0.188128	0.323668	0.581239
Zm00018ab424800_B97	0.188128	0.323668	0.581239
Zm00018ab424670_B97	0.186534	0.322932	0.577625
Zm00036ab417430_NC350	0.189583	0.329429	0.57549
Zm00035ab420750_Ms71	0.214871	0.381505	0.56322
Zm00037ab409540_NC358	0.190024	0.338754	0.56095
Zm00035ab420720_Ms71	0.182794	0.327928	0.557422
Zm00030ab408690_Ki11	0.182794	0.327928	0.557422
Zm00022ab411310_CML228	0.187964	0.337267	0.557316
Zm00026ab407900_CML333	0.179001	0.322289	0.555405
Zm00041ab422240_Tx303	0.183432	0.330842	0.55444
Zm00037ab409440_NC358	0.179996	0.324786	0.554199
Zm00039ab166770_Oh43	0.202858	0.367033	0.552697
Zm00032ab423190_M37W	0.177781	0.32222	0.551737
Zm00027ab411420_HP301	0.183391	0.333721	0.549535
Zm00018ab424810_B97	0.183391	0.333721	0.549535
Zm00021ab415600_CML103	0.089029	0.162351	0.548373
Zm00026ab313500_CML333	0.249586	0.455327	0.548147
Zm00025ab321500_CML322	0.248447	0.453435	0.547922
Zm00037ab340920_NC358	0.185553	0.339923	0.545867
Zm00025ab349690_CML322	0.185058	0.339829	0.544563
Zm00029ab422970_Ki3	0.174817	0.321546	0.543676
Zm00042ab424400_Tzi8	0.177619	0.327684	0.542042
Zm00026ab407860_CML333	0.177292	0.331564	0.534713
Zm00039ab414160_Oh43	0.186993	0.349797	0.534577
Zm00025ab421480_CML322	0.189935	0.355539	0.534217
Zm00042ab424390_Tzi8	0.182818	0.342226	0.534201
Zm00040ab175640_P39	0.197899	0.370792	0.533721
Zm00001eb405770_B73	0.1789	0.335786	0.532779
Zm00036ab417300_NC350	0.189989	0.356737	0.532574
Zm00020ab411910_CML69	0.179143	0.337356	0.531019
Zm00034ab433630_Mo18W	0.0886545	0.167053	0.530698
Zm00032ab426200_M37W	0.0886545	0.167053	0.530698
Zm00036ab417390_NC350	0.173702	0.327822	0.529867
Zm00035ab420700_Ms71	0.180293	0.341347	0.528181
Zm00030ab408680_Ki11	0.180293	0.341347	0.528181
Zm00027ab411370_HP301	0.187765	0.356218	0.527106
Zm00040ab431310_P39	0.17502	0.33539	0.52184
Zm00034ab431620_Mo18W	0.17502	0.33539	0.52184
Zm00033ab428990_M162W	0.17502	0.33539	0.52184
Zm00028ab416320_Il14H	0.17502	0.33539	0.52184
Zm00029ab324770_Ki3	0.245365	0.470785	0.521183
Zm00022ab411410_CML228	0.177166	0.33994	0.521169
Zm00032ab423200_M37W	0.178032	0.342316	0.520081
Zm00023ab417060_CML247	0.180682	0.348034	0.519151
Zm00037ab409470_NC358	0.169459	0.32661	0.518843
Zm00024ab414690_CML277	0.180991	0.349915	0.517244
Zm00042ab424700_Tzi8	0.173249	0.335512	0.516372
Zm00028ab418770_Il14H	0.0890013	0.172513	0.515911
Zm00026ab407830_CML333	0.174849	0.339509	0.515004
Zm00039ab414240_Oh43	0.198472	0.3879	0.511658
Zm00021ab412820_CML103	0.18418	0.360471	0.510943
Zm00030ab408900_Ki11	0.173085	0.339517	0.509797
Zm00021ab412810_CML103	0.179743	0.352597	0.50977
Zm00032ab423330_M37W	0.172983	0.339727	0.509183
Zm00026ab407960_CML333	0.187016	0.368276	0.507814
Zm00042ab424860_Tzi8	0.172496	0.339827	0.507599
Zm00037ab409730_NC358	0.172496	0.339827	0.507599
Zm00034ab431700_Mo18W	0.172496	0.339827	0.507599
Zm00024ab414790_CML277	0.172496	0.339827	0.507599
Zm00022ab411640_CML228	0.172496	0.339827	0.507599
Zm00021ab413030_CML103	0.172496	0.339827	0.507599
Zm00020ab412000_CML69	0.172496	0.339827	0.507599
Zm00019ab436230_CML52	0.172496	0.339827	0.507599
Zm00019ab392080_CML52	0.172496	0.339827	0.507599
Zm00018ab424950_B97	0.172496	0.339827	0.507599
Zm00038ab381200_Oh7B	0.178884	0.352463	0.507524
Zm00031ab422570_Ky21	0.178884	0.352463	0.507524
Zm00020ab314420_CML69	0.264628	0.52314	0.505846
Zm00039ab414450_Oh43	0.182837	0.361952	0.505142
Zm00041ab422380_Tx303	0.174645	0.346726	0.503698
Zm00042ab208440_Tzi8	0.0848807	0.168772	0.502932
Zm00040ab213700_P39	0.0848736	0.169925	0.499477
Zm00024ab071950_CML277	0.170564	0.341548	0.499385
Zm00030ab408600_Ki11	0.172777	0.347696	0.496921
Zm00022ab411370_CML228	0.172777	0.347696	0.496921
Zm00028ab071870_Il14H	0.170294	0.343092	0.496352
Zm00036ab417310_NC350	0.155191	0.31312	0.49563
Zm00035ab420610_Ms71	0.155191	0.31312	0.49563
Zm00032ab423180_M37W	0.155191	0.31312	0.49563
Zm00031ab422530_Ky21	0.155191	0.31312	0.49563
Zm00030ab408550_Ki11	0.155191	0.31312	0.49563
Zm00026ab286150_CML333	0.805122	1.62558	0.495284
Zm00031ab073550_Ky21	0.170696	0.344714	0.495181
Zm00027ab071250_HP301	0.171242	0.347896	0.492222
Zm00021ab427550_CML103	0.796781	1.62564	0.490132
Zm00039ab071240_Oh43	0.171185	0.34961	0.489645
Zm00019ab075180_CML52	0.0648636	0.132567	0.489291
Zm00040ab082590_P39	0.0667963	0.13653	0.489244
Zm00019ab392010_CML52	0.160495	0.328059	0.489227
Zm00023ab205790_CML247	0.0823225	0.168583	0.488319
Zm00039ab414290_Oh43	0.178489	0.36569	0.488087
Zm00028ab416390_Il14H	0.178489	0.36569	0.488087
Zm00039ab204460_Oh43	0.101871	0.208776	0.487942
Zm00033ab212370_M162W	0.101871	0.208776	0.487942
Zm00019ab068870_CML52	0.171679	0.352012	0.487707
Zm00041ab208620_Tx303	0.101455	0.208259	0.487156
Zm00021ab202840_CML103	0.101455	0.208259	0.487156
Zm00038ab203290_Oh7B	0.0826822	0.170151	0.485936
Zm00037ab202220_NC358	0.0826822	0.170151	0.485936
Zm00036ab205570_NC350	0.0826822	0.170151	0.485936
Zm00030ab201330_Ki11	0.0826822	0.170151	0.485936
Zm00018ab207760_B97	0.0826822	0.170151	0.485936
Zm00028ab078620_Il14H	0.0663622	0.136586	0.485866
Zm00019ab190200_CML52	0.0821645	0.169696	0.484186
Zm00029ab423000_Ki3	0.166403	0.344079	0.48362
Zm00039ab077960_Oh43	0.0642053	0.132852	0.483283
Zm00042ab072190_Tzi8	0.18714	0.388688	0.481466
Zm00033ab429000_M162W	0.155538	0.323183	0.481268
Zm00039ab414170_Oh43	0.166044	0.345248	0.480943
Zm00032ab423150_M37W	0.166044	0.345248	0.480943
Zm00031ab422490_Ky21	0.166044	0.345248	0.480943
Zm00025ab207720_CML322	0.085547	0.178159	0.480172
Zm00020ab203020_CML69	0.0822612	0.171376	0.480005
Zm00035ab420630_Ms71	0.171124	0.356613	0.479859
Zm00027ab411400_HP301	0.181402	0.378035	0.479855
Zm00042ab463250_Tzi8	0.168459	0.351713	0.478969
Zm00026ab202080_CML333	0.0830392	0.173464	0.478712
Zm00034ab212110_Mo18W	0.0853019	0.178247	0.47856
Zm00024ab203470_CML277	0.0853019	0.178247	0.47856
Zm00029ab422920_Ki3	0.169712	0.3555	0.477389
Zm00029ab207050_Ki3	0.0848803	0.177842	0.47728
Zm00042ab170190_Tzi8	0.180617	0.378538	0.477144
Zm00035ab072770_Ms71	0.174039	0.36547	0.476207
Zm00034ab174950_Mo18W	0.177025	0.372569	0.475147
Zm00022ab202710_CML228	0.0848636	0.17997	0.471542
Zm00028ab205830_Il14H	0.0842116	0.179251	0.469797
Zm00001eb200120_B73	0.0813616	0.173254	0.469608
Zm00023ab417070_CML247	0.164737	0.351361	0.468854
Zm00035ab206490_Ms71	0.0811143	0.173231	0.468244
Zm00042ab078640_Tzi8	0.063275	0.1355	0.466974
Zm00033ab081270_M162W	0.063275	0.1355	0.466974
Zm00022ab078130_CML228	0.063275	0.1355	0.466974
Zm00001eb164940_B73	0.16514	0.35528	0.464818
Zm00026ab077560_CML333	0.0628131	0.135325	0.464164
Zm00022ab411320_CML228	0.183669	0.396333	0.463422
Zm00035ab079690_Ms71	0.0629228	0.136272	0.461744
Zm00031ab080480_Ky21	0.0629228	0.136272	0.461744
Zm00025ab079620_CML322	0.0629228	0.136272	0.461744
Zm00018ab079680_B97	0.0629228	0.136272	0.461744
Zm00020ab411920_CML69	0.161013	0.34928	0.460984
Zm00024ab305330_CML277	0.0950543	0.206574	0.460146
Zm00038ab306570_Oh7B	0.0949419	0.206368	0.460061
Zm00032ab206910_M37W	0.0800279	0.174117	0.459622
Zm00027ab203620_HP301	0.0800279	0.174117	0.459622
Zm00020ab078440_CML69	0.0640081	0.1393	0.459499
Zm00037ab166950_NC358	0.219398	0.477666	0.459313
Zm00030ab166130_Ki11	0.219398	0.477666	0.459313
Zm00029ab171970_Ki3	0.219398	0.477666	0.459313
Zm00041ab171520_Tx303	0.178628	0.389132	0.459042
Zm00026ab302920_CML333	0.0945953	0.20615	0.458865
Zm00031ab322590_Ky21	0.0602786	0.131513	0.458346
Zm00024ab167660_CML277	0.174451	0.38069	0.458248
Zm00039ab166690_Oh43	0.178699	0.390144	0.458035
Zm00033ab317540_M162W	0.0967513	0.211644	0.457142
Zm00032ab171010_M37W	0.208693	0.457359	0.4563
Zm00035ab420760_Ms71	0.160686	0.352364	0.456024
Zm00037ab304190_NC358	0.0946356	0.208196	0.45455
Zm00023ab206340_CML247	0.073923	0.162929	0.453714
Zm00032ab422890_M37W	0.171512	0.378425	0.453224
Zm00023ab117800_CML247	0.369575	0.817383	0.452144
Zm00020ab167720_CML69	0.209791	0.464087	0.45205
Zm00024ab033620_CML277	0.0802916	0.178342	0.45021
Zm00038ab429900_Oh7B	0.769064	1.7097	0.449825
Zm00034ab121910_Mo18W	0.36895	0.821716	0.448999
Zm00001eb115050_B73	0.36895	0.821716	0.448999
Zm00029ab118280_Ki3	0.368034	0.819717	0.448977
Zm00040ab330240_P39	0.0547073	0.122087	0.448101
Zm00036ab319730_NC350	0.0547073	0.122087	0.448101
Zm00022ab315610_CML228	0.0547073	0.122087	0.448101
Zm00039ab414260_Oh43	0.159328	0.355674	0.447961
Zm00036ab417400_NC350	0.159328	0.355674	0.447961
Zm00031ab422600_Ky21	0.159328	0.355674	0.447961
Zm00028ab416360_Il14H	0.159328	0.355674	0.447961
Zm00039ab115870_Oh43	0.362718	0.810861	0.447325
Zm00023ab389710_CML247	0.778466	1.74167	0.446965
Zm00001eb077540_B73	0.0618086	0.138303	0.446907
Zm00030ab131400_Ki11	0.0758136	0.169646	0.446894
Zm00025ab118350_CML322	0.363421	0.814801	0.446024
Zm00027ab411380_HP301	0.160761	0.36079	0.445581
Zm00018ab424760_B97	0.160761	0.36079	0.445581
Zm00026ab407910_CML333	0.159358	0.357672	0.445543
Zm00027ab167980_HP301	0.206068	0.46269	0.445369
Zm00033ab328810_M162W	0.0549964	0.123702	0.444589
Zm00028ab318060_Il14H	0.0549964	0.123702	0.444589
Zm00019ab297940_CML52	0.0549964	0.123702	0.444589
Zm00026ab407930_CML333	0.182712	0.411072	0.444476
Zm00018ab424780_B97	0.182712	0.411072	0.444476
Zm00041ab118540_Tx303	0.365575	0.823894	0.443716
Zm00027ab314720_HP301	0.0589681	0.13296	0.443502
Zm00001eb310010_B73	0.0589681	0.13296	0.443502
Zm00042ab313360_Tzi8	0.0960473	0.216666	0.443296
Zm00040ab318960_P39	0.0960473	0.216666	0.443296
Zm00039ab305790_Oh43	0.0960473	0.216666	0.443296
Zm00029ab313990_Ki3	0.0960473	0.216666	0.443296
Zm00018ab313960_B97	0.0960473	0.216666	0.443296
Zm00032ab080340_M37W	0.0629709	0.142249	0.442682
Zm00035ab322430_Ms71	0.0594751	0.134504	0.442182
Zm00024ab078790_CML277	0.0630174	0.142606	0.4419
Zm00022ab116180_CML228	0.364751	0.825539	0.441833
Zm00023ab319640_CML247	0.057967	0.131318	0.441424
Zm00040ab140030_P39	0.0741422	0.16807	0.441139
Zm00039ab132580_Oh43	0.0758969	0.172208	0.440729
Zm00035ab135140_Ms71	0.0758969	0.172208	0.440729
Zm00018ab135370_B97	0.0758969	0.172208	0.440729
Zm00021ab115350_CML103	0.365403	0.829412	0.440557
Zm00028ab117310_Il14H	0.363455	0.828109	0.438898
Zm00021ab167930_CML103	0.334608	0.764101	0.437911
Zm00031ab119100_Ky21	0.361863	0.826552	0.437798
Zm00028ab358660_Il14H	0.0996239	0.227672	0.437577
Zm00023ab079590_CML247	0.0638662	0.14616	0.436963
Zm00021ab132280_CML103	0.075861	0.173848	0.436365
Zm00025ab362590_CML322	0.0980522	0.225609	0.434611
Zm00036ab417360_NC350	0.179364	0.412763	0.434543
Zm00039ab414250_Oh43	0.178986	0.411976	0.434457
Zm00031ab422580_Ky21	0.178986	0.411976	0.434457
Zm00028ab416340_Il14H	0.178986	0.411976	0.434457
Zm00038ab357520_Oh7B	0.0986667	0.227572	0.433563
Zm00033ab370250_M162W	0.0986667	0.227572	0.433563
Zm00031ab363550_Ky21	0.0986667	0.227572	0.433563
Zm00018ab366720_B97	0.0986667	0.227572	0.433563
Zm00023ab170340_CML247	0.204298	0.471264	0.433511
Zm00019ab156440_CML52	0.217362	0.502045	0.432953
Zm00042ab365610_Tzi8	0.0974396	0.225339	0.432413
Zm00041ab363920_Tx303	0.0974396	0.225339	0.432413
Zm00040ab372020_P39	0.0974396	0.225339	0.432413
Zm00036ab360150_NC350	0.0974396	0.225339	0.432413
Zm00034ab373260_Mo18W	0.0974396	0.225339	0.432413
Zm00027ab354100_HP301	0.0974396	0.225339	0.432413
Zm00026ab352770_CML333	0.0974396	0.225339	0.432413
Zm00024ab356910_CML277	0.0974396	0.225339	0.432413
Zm00022ab355360_CML228	0.0974396	0.225339	0.432413
Zm00021ab355930_CML103	0.0974396	0.225339	0.432413
Zm00020ab354140_CML69	0.0974396	0.225339	0.432413
Zm00023ab034300_CML247	0.0633093	0.146482	0.432199
Zm00025ab172300_CML322	0.205439	0.475671	0.431893
Zm00032ab118080_M37W	0.361384	0.83802	0.431236
Zm00018ab324720_B97	0.0513188	0.119197	0.430538
Zm00037ab071080_NC358	0.156041	0.363121	0.429722
Zm00041ab079350_Tx303	0.0618456	0.144143	0.429058
Zm00038ab079430_Oh7B	0.0618456	0.144143	0.429058
Zm00030ab077120_Ki11	0.0618456	0.144143	0.429058
Zm00029ab079090_Ki3	0.0618456	0.144143	0.429058
Zm00027ab077710_HP301	0.0618456	0.144143	0.429058
Zm00038ab381160_Oh7B	0.123472	0.287806	0.429011
Zm00039ab231310_Oh43	0.0698597	0.163067	0.42841
Zm00034ab240640_Mo18W	0.0698597	0.163067	0.42841
Zm00021ab229460_CML103	0.0698597	0.163067	0.42841
Zm00018ab235820_B97	0.0698597	0.163067	0.42841
Zm00022ab304950_CML228	0.0897407	0.20966	0.42803
Zm00042ab424660_Tzi8	0.144117	0.33673	0.427991
Zm00037ab131690_NC358	0.0735595	0.171899	0.427924
Zm00035ab362710_Ms71	0.0962598	0.225262	0.427323
Zm00032ab312440_M37W	0.090788	0.212485	0.427268
Zm00001eb419360_B73	0.555087	1.30205	0.426317
Zm00034ab082220_Mo18W	0.0633161	0.148762	0.425622
Zm00032ab365300_M37W	0.0985705	0.231986	0.424899
Zm00028ab228680_Il14H	0.591763	1.39296	0.424824
Zm00037ab077790_NC358	0.0631367	0.149069	0.423541
Zm00021ab077930_CML103	0.0631655	0.149155	0.423488
Zm00036ab309140_NC350	0.0906364	0.214064	0.423408
Zm00034ab320410_Mo18W	0.0906364	0.214064	0.423408
Zm00025ab034800_CML322	0.061099	0.14436	0.42324
Zm00041ab437540_Tx303	0.540274	1.27696	0.423094
Zm00020ab132040_CML69	0.0742364	0.175532	0.422923
Zm00039ab357120_Oh43	0.0957114	0.226705	0.422185
Zm00030ab351700_Ki11	0.0956403	0.226618	0.422033
Zm00026ab167430_CML333	0.167731	0.398479	0.420927
Zm00033ab214780_M162W	0.175235	0.417243	0.419982
Zm00021ab205290_CML103	0.175235	0.417243	0.419982
Zm00040ab035290_P39	0.0598466	0.143107	0.418196
Zm00034ab035120_Mo18W	0.0598466	0.143107	0.418196
Zm00022ab034040_CML228	0.0598466	0.143107	0.418196
Zm00001eb033040_B73	0.0598466	0.143107	0.418196
Zm00028ab134140_Il14H	0.0734688	0.175857	0.417776
Zm00036ab135080_NC350	0.0734961	0.17607	0.417426
Zm00001eb349330_B73	0.0944682	0.226423	0.41722
Zm00039ab033870_Oh43	0.0632082	0.151728	0.41659
Zm00026ab032930_CML333	0.0632082	0.151728	0.41659
Zm00033ab239750_M162W	0.0692459	0.166313	0.416359
Zm00027ab132500_HP301	0.0734075	0.176401	0.416141
Zm00041ab311450_Tx303	0.0810221	0.195297	0.414865
Zm00035ab311200_Ms71	0.0810221	0.195297	0.414865
Zm00029ab364520_Ki3	0.0964223	0.232843	0.414109
Zm00023ab359960_CML247	0.0964223	0.232843	0.414109
Zm00019ab337000_CML52	0.0964223	0.232843	0.414109
Zm00019ab032730_CML52	0.065431	0.158102	0.413854
Zm00042ab134780_Tzi8	0.0727935	0.176196	0.413139
Zm00041ab136070_Tx303	0.0727935	0.176196	0.413139
Zm00038ab133920_Oh7B	0.0727935	0.176196	0.413139
Zm00034ab139720_Mo18W	0.0727935	0.176196	0.413139
Zm00033ab138010_M162W	0.0727935	0.176196	0.413139
Zm00032ab134940_M37W	0.0727935	0.176196	0.413139
Zm00029ab135490_Ki3	0.0727935	0.176196	0.413139
Zm00026ab131500_CML333	0.0727935	0.176196	0.413139
Zm00024ab133300_CML277	0.0727935	0.176196	0.413139
Zm00022ab132810_CML228	0.0727935	0.176196	0.413139
Zm00019ab126070_CML52	0.0727935	0.176196	0.413139
Zm00001eb131200_B73	0.0727935	0.176196	0.413139
Zm00042ab236120_Tzi8	0.0686246	0.166187	0.412936
Zm00025ab235400_CML322	0.0686246	0.166187	0.412936
Zm00023ab232860_CML247	0.0686246	0.166187	0.412936
Zm00023ab134680_CML247	0.0727357	0.176419	0.412288
Zm00027ab033720_HP301	0.0613499	0.148886	0.412059
Zm00036ab232390_NC350	0.0678244	0.164784	0.411596
Zm00033ab035000_M162W	0.065286	0.158752	0.411245
Zm00031ab135900_Ky21	0.071484	0.174064	0.410676
Zm00037ab353470_NC358	0.0960601	0.234995	0.408775
Zm00041ab235930_Tx303	0.0673714	0.165333	0.407489
Zm00035ab234010_Ms71	0.0673714	0.165333	0.407489
Zm00032ab234190_M37W	0.0673714	0.165333	0.407489
Zm00029ab234760_Ki3	0.0673714	0.165333	0.407489
Zm00027ab230750_HP301	0.0673714	0.165333	0.407489
Zm00022ab229920_CML228	0.0673714	0.165333	0.407489
Zm00001eb226690_B73	0.0673714	0.165333	0.407489
Zm00036ab417530_NC350	0.356257	0.875445	0.406943
Zm00038ab034250_Oh7B	0.0606241	0.149225	0.406259
Zm00020ab033420_CML69	0.0606241	0.149225	0.406259
Zm00018ab035060_B97	0.0606241	0.149225	0.406259
Zm00018ab171670_B97	0.166633	0.410211	0.406213
Zm00041ab034490_Tx303	0.0624887	0.153944	0.405919
Zm00024ab116590_CML277	0.346662	0.856081	0.404941
Zm00042ab034060_Tzi8	0.060904	0.150534	0.404587
Zm00037ab033340_NC358	0.0623047	0.154487	0.403302
Zm00036ab033920_NC350	0.0623047	0.154487	0.403302
Zm00037ab091970_NC358	0.59954	1.4879	0.402943
Zm00032ab438480_M37W	0.54262	1.34686	0.402877
Zm00025ab094450_CML322	0.599405	1.48948	0.402425
Zm00030ab300660_Ki11	0.084563	0.210554	0.401621
Zm00033ab121000_M162W	0.34043	0.848544	0.401193
Zm00019ab088870_CML52	0.589091	1.46931	0.400931
Zm00032ab094930_M37W	0.59026	1.47361	0.400553
Zm00034ab176120_Mo18W	0.163675	0.408675	0.400502
Zm00026ab091890_CML333	0.590642	1.47499	0.400438
Zm00035ab118220_Ms71	0.340314	0.8499	0.400417
Zm00021ab091790_CML103	0.590717	1.47548	0.400355
Zm00001eb091490_B73	0.590717	1.47548	0.400355
Zm00041ab094490_Tx303	0.59166	1.47788	0.400344
Zm00038ab117520_Oh7B	0.340287	0.852324	0.399246
Zm00032ab034300_M37W	0.0646585	0.162733	0.397329
Zm00021ab015450_CML103	0.125402	0.315646	0.397286
Zm00025ab310820_CML322	0.0839341	0.211348	0.397137
Zm00023ab308280_CML247	0.0839341	0.211348	0.397137
Zm00018ab118170_B97	0.339095	0.855895	0.396187
Zm00021ab304400_CML103	0.0839559	0.213347	0.393518
Zm00041ab094500_Tx303	0.581856	1.48238	0.392514
Zm00026ab091900_CML333	0.581856	1.48238	0.392514
Zm00021ab091800_CML103	0.581856	1.48238	0.392514
Zm00001eb091500_B73	0.581856	1.48238	0.392514
Zm00020ab092440_CML69	0.592571	1.51376	0.391457
Zm00040ab122520_P39	0.335582	0.857561	0.391321
Zm00027ab115700_HP301	0.335582	0.857561	0.391321
Zm00030ab070570_Ki11	0.145011	0.371844	0.389978
Zm00029ab072580_Ki3	0.145011	0.371844	0.389978
Zm00030ab114980_Ki11	0.333546	0.856862	0.389265
Zm00040ab234610_P39	0.062498	0.160929	0.388356
Zm00031ab095480_Ky21	0.581674	1.49924	0.38798
Zm00036ab118000_NC350	0.334385	0.862893	0.387517
Zm00034ab097390_Mo18W	0.582131	1.50623	0.386482
Zm00035ab034320_Ms71	0.0592393	0.153789	0.385199
Zm00019ab424880_CML52	0.597285	1.55106	0.385082
Zm00038ab230940_Oh7B	0.0686044	0.178444	0.384459
Zm00031ab235890_Ky21	0.0686044	0.178444	0.384459
Zm00042ab424630_Tzi8	0.144769	0.376696	0.384313
Zm00018ab119730_B97	0.400851	1.04725	0.382764
Zm00025ab135300_CML322	0.0833053	0.218349	0.381524
Zm00024ab093410_CML277	0.58757	1.54163	0.381135
Zm00040ab098090_P39	0.589763	1.548	0.380983
Zm00028ab093180_Il14H	0.589763	1.548	0.380983
Zm00027ab092390_HP301	0.589763	1.548	0.380983
Zm00018ab094110_B97	0.589763	1.548	0.380983
Zm00023ab094540_CML247	0.590233	1.54962	0.380889
Zm00030ab091500_Ki11	0.59055	1.55297	0.380271
Zm00027ab204300_HP301	0.0554335	0.146112	0.37939
Zm00042ab093960_Tzi8	0.589324	1.55648	0.378627
Zm00036ab094640_NC350	0.589324	1.55648	0.378627
Zm00035ab094230_Ms71	0.589324	1.55648	0.378627
Zm00040ab241490_P39	0.0656822	0.173555	0.378451
Zm00028ab232950_Il14H	0.0656822	0.173555	0.378451
Zm00040ab209160_P39	0.142053	0.37594	0.377862
Zm00037ab229020_NC358	0.0695835	0.184466	0.377216
Zm00034ab212730_Mo18W	0.0554135	0.14714	0.376604
Zm00041ab209250_Tx303	0.0553909	0.147278	0.376098
Zm00032ab202140_M37W	0.141409	0.376005	0.376082
Zm00039ab199880_Oh43	0.141308	0.376288	0.37553
Zm00038ab198860_Oh7B	0.141308	0.376288	0.37553
Zm00031ab203620_Ky21	0.141308	0.376288	0.37553
Zm00028ab201480_Il14H	0.141308	0.376288	0.37553
Zm00018ab203450_B97	0.141308	0.376288	0.37553
Zm00031ab228990_Ky21	0.0443366	0.118166	0.375208
Zm00029ab227380_Ki3	0.0443366	0.118166	0.375208
Zm00028ab226150_Il14H	0.0443366	0.118166	0.375208
Zm00026ab222320_CML333	0.0443366	0.118166	0.375208
Zm00026ab222290_CML333	0.0443366	0.118166	0.375208
Zm00025ab228350_CML322	0.0443366	0.118166	0.375208
Zm00024ab223310_CML277	0.0443366	0.118166	0.375208
Zm00022ab222380_CML228	0.0443366	0.118166	0.375208
Zm00029ab202630_Ki3	0.140845	0.375401	0.375185
Zm00029ab094170_Ki3	0.590971	1.57729	0.374676
Zm00022ab092240_CML228	0.590971	1.57729	0.374676
Zm00025ab208380_CML322	0.0552279	0.147692	0.373939
Zm00039ab205100_Oh43	0.0552154	0.147676	0.373896
Zm00041ab393770_Tx303	0.721465	1.93131	0.373562
Zm00027ab383500_HP301	0.721465	1.93131	0.373562
Zm00024ab386830_CML277	0.721465	1.93131	0.373562
Zm00029ab207600_Ki3	0.0551896	0.147908	0.373134
Zm00022ab203280_CML228	0.0551896	0.147908	0.373134
Zm00034ab233460_Mo18W	0.046234	0.124039	0.372737
Zm00039ab224910_Oh43	0.0444549	0.119508	0.371981
Zm00034ab174660_Mo18W	0.420632	1.13123	0.371835
Zm00040ab214340_P39	0.054771	0.147534	0.371244
Zm00036ab206070_NC350	0.054771	0.147534	0.371244
Zm00030ab201890_Ki11	0.054771	0.147534	0.371244
Zm00028ab206390_Il14H	0.054771	0.147534	0.371244
Zm00034ab402890_Mo18W	0.720107	1.94035	0.371123
Zm00032ab394670_M37W	0.720107	1.94035	0.371123
Zm00026ab381690_CML333	0.720107	1.94035	0.371123
Zm00025ab392970_CML322	0.720107	1.94035	0.371123
Zm00022ab384520_CML228	0.720107	1.94035	0.371123
Zm00019ab366020_CML52	0.720107	1.94035	0.371123
Zm00034ab045640_Mo18W	0.235343	0.635945	0.370068
Zm00020ab203630_CML69	0.0552743	0.14939	0.370001
Zm00018ab396690_B97	0.71817	1.94395	0.369438
Zm00042ab236140_Tzi8	0.0999196	0.270913	0.368826
Zm00036ab232410_NC350	0.0999196	0.270913	0.368826
Zm00030ab228020_Ki11	0.0999196	0.270913	0.368826
Zm00026ab229260_CML333	0.0999196	0.270913	0.368826
Zm00024ab229960_CML277	0.0999196	0.270913	0.368826
Zm00020ab384570_CML69	0.718046	1.94788	0.36863
Zm00027ab043290_HP301	0.234518	0.636393	0.368511
Zm00042ab395900_Tzi8	0.717421	1.94791	0.368303
Zm00037ab382770_NC358	0.717421	1.94791	0.368303
Zm00001eb378630_B73	0.717421	1.94791	0.368303
Zm00027ab198990_HP301	0.139057	0.378923	0.36698
Zm00030ab381640_Ki11	0.715796	1.95066	0.366952
Zm00020ab015970_CML69	0.0684259	0.186499	0.366897
Zm00036ab389690_NC350	0.71626	1.95377	0.366605
Zm00035ab316240_Ms71	0.0693243	0.189107	0.366587
Zm00031ab316790_Ky21	0.0693243	0.189107	0.366587
Zm00042ab236130_Tzi8	0.0688273	0.187799	0.366493
Zm00041ab235940_Tx303	0.0688273	0.187799	0.366493
Zm00023ab201310_CML247	0.139353	0.380325	0.366405
Zm00035ab202270_Ms71	0.137673	0.375855	0.366292
Zm00025ab203290_CML322	0.137673	0.375855	0.366292
Zm00039ab386550_Oh43	0.715756	1.95491	0.366133
Zm00031ab393380_Ky21	0.715756	1.95491	0.366133
Zm00001eb195760_B73	0.136275	0.372255	0.36608
Zm00040ab270720_P39	0.0608195	0.166255	0.365821
Zm00037ab256740_NC358	0.0608195	0.166255	0.365821
Zm00033ab268680_M162W	0.0608195	0.166255	0.365821
Zm00029ab264310_Ki3	0.0608195	0.166255	0.365821
Zm00027ab258290_HP301	0.0608195	0.166255	0.365821
Zm00018ab263780_B97	0.0608195	0.166255	0.365821
Zm00001eb253770_B73	0.0608195	0.166255	0.365821
Zm00040ab241500_P39	0.0664465	0.181694	0.365705
Zm00028ab232960_Il14H	0.0664465	0.181694	0.365705
Zm00038ab203850_Oh7B	0.0535758	0.146518	0.36566
Zm00033ab212990_M162W	0.0535758	0.146518	0.36566
Zm00023ab261130_CML247	0.0618151	0.16907	0.365617
Zm00021ab257240_CML103	0.0618151	0.16907	0.365617
Zm00021ab385120_CML103	0.714136	1.95417	0.365443
Zm00035ab207090_Ms71	0.0534975	0.146538	0.365075
Zm00032ab207550_M37W	0.0534975	0.146538	0.365075
Zm00021ab203360_CML103	0.0534975	0.146538	0.365075
Zm00019ab190700_CML52	0.0534975	0.146538	0.365075
Zm00001eb200710_B73	0.0534975	0.146538	0.365075
Zm00035ab234030_Ms71	0.106773	0.292474	0.365067
Zm00019ab216350_CML52	0.106773	0.292474	0.365067
Zm00032ab094950_M37W	0.579296	1.58746	0.36492
Zm00020ab426140_CML69	0.547782	1.5024	0.364605
Zm00019ab405880_CML52	0.547782	1.5024	0.364605
Zm00018ab440080_B97	0.547782	1.5024	0.364605
Zm00032ab234210_M37W	0.103447	0.283884	0.364397
Zm00029ab234780_Ki3	0.103447	0.283884	0.364397
Zm00022ab229950_CML228	0.103447	0.283884	0.364397
Zm00038ab044250_Oh7B	0.232028	0.637173	0.364152
Zm00035ab044280_Ms71	0.232028	0.637173	0.364152
Zm00035ab392700_Ms71	0.714667	1.96433	0.363822
Zm00033ab096460_M162W	0.586365	1.61187	0.36378
Zm00039ab092260_Oh43	0.585345	1.61007	0.363552
Zm00033ab239790_M162W	0.103064	0.283506	0.363534
Zm00027ab230770_HP301	0.103064	0.283506	0.363534
Zm00001eb226710_B73	0.103064	0.283506	0.363534
Zm00038ab230950_Oh7B	0.0688428	0.189515	0.363258
Zm00040ab241510_P39	0.100811	0.277656	0.363078
Zm00028ab232980_Il14H	0.100811	0.277656	0.363078
Zm00039ab428700_Oh43	0.548066	1.50978	0.363011
Zm00035ab435850_Ms71	0.548066	1.50978	0.363011
Zm00032ab438400_M37W	0.548066	1.50978	0.363011
Zm00036ab300460_NC350	0.0427014	0.117642	0.362979
Zm00034ab240660_Mo18W	0.10236	0.282175	0.362753
Zm00021ab229500_CML103	0.10236	0.282175	0.362753
Zm00037ab197690_NC358	0.138755	0.382751	0.362521
Zm00042ab204030_Tzi8	0.137801	0.380132	0.362508
Zm00018ab142940_B97	0.0576552	0.159051	0.362494
Zm00001eb138420_B73	0.0576552	0.159051	0.362494
Zm00038ab093920_Oh7B	0.490982	1.35564	0.362176
Zm00031ab095470_Ky21	0.490982	1.35564	0.362176
Zm00039ab140090_Oh43	0.0577992	0.159706	0.36191
Zm00035ab142860_Ms71	0.0577992	0.159706	0.36191
Zm00036ab169300_NC350	0.425381	1.17553	0.361863
Zm00032ab262430_M37W	0.0618082	0.171583	0.360224
Zm00026ab294460_CML333	0.0419108	0.116444	0.359924
Zm00042ab043840_Tzi8	0.234101	0.65061	0.359817
Zm00041ab044200_Tx303	0.234101	0.65061	0.359817
Zm00039ab043460_Oh43	0.234101	0.65061	0.359817
Zm00037ab043150_NC358	0.234101	0.65061	0.359817
Zm00029ab044410_Ki3	0.234101	0.65061	0.359817
Zm00018ab045310_B97	0.234101	0.65061	0.359817
Zm00039ab258990_Oh43	0.061104	0.169843	0.359767
Zm00035ab454920_Ms71	0.061104	0.169843	0.359767
Zm00042ab304780_Tzi8	0.0417443	0.116167	0.359348
Zm00037ab295790_NC358	0.0417443	0.116167	0.359348
Zm00029ab305370_Ki3	0.0417443	0.116167	0.359348
Zm00001eb015450_B73	0.0815114	0.226895	0.359248
Zm00026ab042580_CML333	0.233838	0.651061	0.359164
Zm00041ab235950_Tx303	0.102377	0.285093	0.359101
Zm00037ab229030_NC358	0.101765	0.283431	0.359047
Zm00025ab235420_CML322	0.101765	0.283431	0.359047
Zm00023ab232880_CML247	0.101765	0.283431	0.359047
Zm00022ab453730_CML228	0.101765	0.283431	0.359047
Zm00020ab229430_CML69	0.101765	0.283431	0.359047
Zm00018ab235860_B97	0.101765	0.283431	0.359047
Zm00033ab146070_M162W	0.0574199	0.160054	0.358754
Zm00001eb419270_B73	0.564506	1.57667	0.358036
Zm00029ab209500_Ki3	0.171967	0.480376	0.357984
Zm00022ab205090_CML228	0.171967	0.480376	0.357984
Zm00032ab234200_M37W	0.0678798	0.189809	0.357621
Zm00038ab230960_Oh7B	0.101285	0.28355	0.357202
Zm00031ab235920_Ky21	0.101285	0.28355	0.357202
Zm00020ab203610_CML69	0.0534619	0.149876	0.356707
Zm00041ab120260_Tx303	0.384764	1.0792	0.356526
Zm00042ab142880_Tzi8	0.0572344	0.160568	0.356449
Zm00041ab144130_Tx303	0.0572344	0.160568	0.356449
Zm00031ab143320_Ky21	0.0572344	0.160568	0.356449
Zm00029ab143390_Ki3	0.0572344	0.160568	0.356449
Zm00023ab142390_CML247	0.0572344	0.160568	0.356449
Zm00021ab139480_CML103	0.0572344	0.160568	0.356449
Zm00039ab231340_Oh43	0.0677903	0.19041	0.356022
Zm00033ab239780_M162W	0.0677903	0.19041	0.356022
Zm00025ab235410_CML322	0.0677903	0.19041	0.356022
Zm00023ab232870_CML247	0.0677903	0.19041	0.356022
Zm00022ab453710_CML228	0.0677903	0.19041	0.356022
Zm00018ab235850_B97	0.0677903	0.19041	0.356022
Zm00001eb291370_B73	0.0418056	0.117436	0.355987
Zm00022ab043340_CML228	0.234341	0.658352	0.35595
Zm00031ab044640_Ky21	0.232708	0.654029	0.355806
Zm00030ab042960_Ki11	0.234087	0.658284	0.355602
Zm00026ab229250_CML333	0.0672107	0.189016	0.355581
Zm00024ab229950_CML277	0.0672107	0.189016	0.355581
Zm00020ab229420_CML69	0.0672107	0.189016	0.355581
Zm00019ab216340_CML52	0.0672107	0.189016	0.355581
Zm00032ab304090_M37W	0.0422517	0.118998	0.355062
Zm00036ab232400_NC350	0.0673921	0.190239	0.354249
Zm00034ab240650_Mo18W	0.0673921	0.190239	0.354249
Zm00030ab228010_Ki11	0.0673921	0.190239	0.354249
Zm00021ab229490_CML103	0.0673921	0.190239	0.354249
Zm00030ab223620_Ki11	0.363835	1.02761	0.35406
Zm00037ab202710_NC358	0.0525202	0.148426	0.353847
Zm00031ab208600_Ky21	0.0525202	0.148426	0.353847
Zm00020ab295390_CML69	0.041242	0.116624	0.353633
Zm00019ab279540_CML52	0.041242	0.116624	0.353633
Zm00023ab208050_CML247	0.171658	0.485623	0.353479
Zm00031ab235910_Ky21	0.0678107	0.191999	0.353182
Zm00026ab256230_CML333	0.0612072	0.173775	0.352221
Zm00041ab211010_Tx303	0.170249	0.484262	0.351563
Zm00042ab210800_Tzi8	0.171012	0.486696	0.351373
Zm00038ab205610_Oh7B	0.171012	0.486696	0.351373
Zm00035ab208990_Ms71	0.171012	0.486696	0.351373
Zm00030ab203640_Ki11	0.171012	0.486696	0.351373
Zm00027ab206050_HP301	0.171012	0.486696	0.351373
Zm00026ab204500_CML333	0.171012	0.486696	0.351373
Zm00018ab210090_B97	0.171012	0.486696	0.351373
Zm00042ab264560_Tzi8	0.0595457	0.16952	0.35126
Zm00034ab269820_Mo18W	0.0583304	0.166104	0.351168
Zm00035ab234020_Ms71	0.0674687	0.192148	0.351129
Zm00027ab230760_HP301	0.0674687	0.192148	0.351129
Zm00001eb226700_B73	0.0674687	0.192148	0.351129
Zm00040ab148350_P39	0.0554503	0.157954	0.351053
Zm00038ab141280_Oh7B	0.0554503	0.157954	0.351053
Zm00024ab205640_CML277	0.170686	0.486227	0.351042
Zm00023ab119600_CML247	0.382011	1.0885	0.350952
Zm00025ab121020_CML322	0.429707	1.22578	0.350557
Zm00033ab174240_M162W	0.427098	1.21927	0.350289
Zm00028ab208200_Il14H	0.170717	0.487692	0.350051
Zm00039ab206850_Oh43	0.170039	0.485773	0.350038
Zm00031ab210410_Ky21	0.170039	0.485773	0.350038
Zm00001eb202350_B73	0.170039	0.485773	0.350038
Zm00041ab302820_Tx303	0.0409381	0.117088	0.349635
Zm00028ab112670_Il14H	0.0770092	0.220348	0.349488
Zm00024ab141030_CML277	0.0573999	0.164241	0.349485
Zm00037ab424000_NC358	0.597468	1.71021	0.349353
Zm00022ab198330_CML228	0.156289	0.44771	0.349086
Zm00034ab214600_Mo18W	0.171711	0.492195	0.348867
Zm00025ab210310_CML322	0.171074	0.491471	0.348085
Zm00036ab207850_NC350	0.169992	0.488496	0.34799
Zm00019ab192420_CML52	0.169992	0.488496	0.34799
Zm00032ab209410_M37W	0.170295	0.489417	0.347955
Zm00037ab204480_NC358	0.171531	0.493236	0.347766
Zm00029ab234770_Ki3	0.0668817	0.192384	0.347647
Zm00022ab229930_CML228	0.0668817	0.192384	0.347647
Zm00023ab300300_CML247	0.0422393	0.121513	0.347612
Zm00040ab216190_P39	0.169618	0.489548	0.346479
Zm00021ab033500_CML103	0.0457673	0.132258	0.346046
Zm00041ab204180_Tx303	0.157795	0.456183	0.345903
Zm00036ab201750_NC350	0.157795	0.456183	0.345903
Zm00020ab198270_CML69	0.157795	0.456183	0.345903
Zm00019ab185680_CML52	0.157795	0.456183	0.345903
Zm00018ab208340_B97	0.0507151	0.14663	0.345871
Zm00032ab044700_M37W	0.255435	0.738639	0.345819
Zm00036ab119600_NC350	0.391052	1.13269	0.345243
Zm00020ab117200_CML69	0.391052	1.13269	0.345243
Zm00026ab197690_CML333	0.155406	0.450304	0.345113
Zm00036ab259880_NC350	0.0588716	0.170778	0.344726
Zm00030ab197020_Ki11	0.155962	0.452884	0.344376
Zm00024ab199050_CML277	0.158043	0.458994	0.344324
Zm00029ab141620_Ki3	0.133972	0.389124	0.344291
Zm00032ab113580_M37W	0.0754835	0.219316	0.344176
Zm00034ab207910_Mo18W	0.156017	0.453737	0.34385
Zm00037ab139050_NC358	0.0564841	0.164303	0.343779
Zm00028ab141580_Il14H	0.0564841	0.164303	0.343779
Zm00042ab038180_Tzi8	0.150651	0.438578	0.343498
Zm00029ab038440_Ki3	0.150651	0.438578	0.343498
Zm00019ab243520_CML52	0.0578978	0.168624	0.343354
Zm00027ab037810_HP301	0.149116	0.435028	0.342773
Zm00042ab209040_Tzi8	0.050774	0.148164	0.342688
Zm00024ab204040_CML277	0.050774	0.148164	0.342688
Zm00018ab228530_B97	0.0439385	0.12841	0.342174
Zm00034ab039560_Mo18W	0.14972	0.437799	0.341983
Zm00036ab142420_NC350	0.0564492	0.1651	0.341909
Zm00034ab147530_Mo18W	0.0564492	0.1651	0.341909
Zm00042ab016000_Tzi8	0.0691674	0.202328	0.341858
Zm00022ab037950_CML228	0.150581	0.440812	0.341598
Zm00018ab231130_B97	0.416117	1.22173	0.340596
Zm00033ab207910_M162W	0.156929	0.460919	0.340471
Zm00027ab117130_HP301	0.410284	1.20661	0.340031
Zm00039ab037740_Oh43	0.149196	0.439274	0.339642
Zm00031ab264500_Ky21	0.0588944	0.173451	0.339545
Zm00028ab261160_Il14H	0.0588944	0.173451	0.339545
Zm00024ab257910_CML277	0.0588944	0.173451	0.339545
Zm00025ab264350_CML322	0.0577855	0.170406	0.339104
Zm00030ab037270_Ki11	0.151221	0.446141	0.338953
Zm00025ab230870_CML322	0.456129	1.34591	0.338901
Zm00026ab036830_CML333	0.148606	0.438622	0.338802
Zm00025ab038860_CML322	0.148606	0.438622	0.338802
Zm00019ab036720_CML52	0.148606	0.438622	0.338802
Zm00032ab038460_M37W	0.147375	0.435212	0.338628
Zm00034ab303230_Mo18W	0.565378	1.67085	0.338377
Zm00024ab111870_CML277	0.503483	1.49068	0.337754
Zm00041ab038480_Tx303	0.147807	0.437779	0.33763
Zm00027ab110700_HP301	0.503427	1.4933	0.337123
Zm00033ab039450_M162W	0.147749	0.438666	0.336814
Zm00028ab037920_Il14H	0.147749	0.438666	0.336814
Zm00001eb037410_B73	0.147749	0.438666	0.336814
Zm00037ab037280_NC358	0.146084	0.433906	0.336672
Zm00036ab015910_NC350	0.0695907	0.206755	0.336585
Zm00023ab038750_CML247	0.146994	0.436766	0.336551
Zm00024ab037970_CML277	0.150139	0.446345	0.336374
Zm00042ab112950_Tzi8	0.503625	1.49763	0.336281
Zm00041ab113820_Tx303	0.502842	1.49645	0.336024
Zm00034ab116960_Mo18W	0.502842	1.49645	0.336024
Zm00023ab113280_CML247	0.502842	1.49645	0.336024
Zm00020ab275780_CML69	0.536926	1.5985	0.335894
Zm00020ab110700_CML69	0.504705	1.50297	0.335806
Zm00039ab110900_Oh43	0.503028	1.49852	0.335684
Zm00020ab037970_CML69	0.145636	0.433993	0.335573
Zm00025ab113800_CML322	0.502532	1.49839	0.335382
Zm00036ab113470_NC350	0.50331	1.50145	0.335215
Zm00018ab113130_B97	0.503114	1.50119	0.335145
Zm00021ab116890_CML103	0.391692	1.16898	0.335073
Zm00029ab395040_Ki3	0.686523	2.04952	0.334967
Zm00026ab109820_CML333	0.501914	1.5003	0.334542
Zm00040ab310210_P39	0.0403307	0.120667	0.334232
Zm00039ab297200_Oh43	0.0403307	0.120667	0.334232
Zm00035ab302600_Ms71	0.0403307	0.120667	0.334232
Zm00033ab308930_M162W	0.0403307	0.120667	0.334232
Zm00031ab302680_Ky21	0.0403307	0.120667	0.334232
Zm00030ab110210_Ki11	0.50146	1.50122	0.334034
Zm00040ab039560_P39	0.148319	0.444101	0.333975
Zm00031ab038930_Ky21	0.148319	0.444101	0.333975
Zm00022ab111810_CML228	0.0742331	0.222594	0.333492
Zm00036ab038270_NC350	0.146457	0.439299	0.333388
Zm00022ab111550_CML228	0.501074	1.50679	0.332543
Zm00030ab223600_Ki11	0.486573	1.46345	0.332485
Zm00030ab138470_Ki11	0.0505308	0.152119	0.33218
Zm00026ab138980_CML333	0.0505308	0.152119	0.33218
Zm00030ab015630_Ki11	0.0892758	0.26884	0.332078
Zm00038ab038530_Oh7B	0.146671	0.441697	0.332063
Zm00031ab114070_Ky21	0.500398	1.50701	0.332048
Zm00033ab232710_M162W	0.0432257	0.130185	0.332032
Zm00029ab113430_Ki3	0.502765	1.51502	0.331854
Zm00033ab115690_M162W	0.503966	1.51886	0.331805
Zm00037ab110030_NC358	0.500141	1.50859	0.331529
Zm00021ab110580_CML103	0.502218	1.5183	0.330777
Zm00038ab112760_Oh7B	0.0810537	0.245593	0.330033
Zm00018ab113410_B97	0.0810537	0.245593	0.330033
Zm00038ab298100_Oh7B	0.0407828	0.123676	0.329755
Zm00034ab311830_Mo18W	0.0407828	0.123676	0.329755
Zm00025ab302600_CML322	0.0407828	0.123676	0.329755
Zm00024ab118420_CML277	0.444478	1.35073	0.329065
Zm00040ab324080_P39	0.0622706	0.189324	0.32891
Zm00024ab167320_CML277	0.429328	1.30675	0.328546
Zm00038ab429260_Oh7B	0.524226	1.5957	0.328524
Zm00040ab175290_P39	0.410081	1.24992	0.328086
Zm00028ab169370_Il14H	0.410081	1.24992	0.328086
Zm00040ab175230_P39	0.379736	1.15839	0.327813
Zm00039ab166390_Oh43	0.379736	1.15839	0.327813
Zm00024ab296810_CML277	0.0403819	0.123352	0.327371
Zm00037ab287530_NC358	0.494817	1.51231	0.327192
Zm00035ab294120_Ms71	0.494817	1.51231	0.327192
Zm00041ab231250_Tx303	0.308686	0.94449	0.326828
Zm00029ab034310_Ki3	0.0464498	0.142153	0.326759
Zm00040ab446050_P39	0.521329	1.59588	0.326671
Zm00039ab428150_Oh43	0.521329	1.59588	0.326671
Zm00022ab425320_CML228	0.521329	1.59588	0.326671
Zm00019ab405370_CML52	0.521329	1.59588	0.326671
Zm00032ab113370_M37W	0.49894	1.52972	0.326165
Zm00020ab166170_CML69	0.366918	1.12504	0.326137
Zm00028ab430660_Il14H	0.520035	1.59472	0.326099
Zm00027ab425540_HP301	0.520035	1.59472	0.326099
Zm00001eb418840_B73	0.520035	1.59472	0.326099
Zm00035ab038650_Ms71	0.147825	0.454058	0.325565
Zm00021ab265190_CML103	0.662815	2.03771	0.325275
Zm00018ab039170_B97	0.146644	0.451338	0.324909
Zm00038ab258740_Oh7B	0.0964473	0.29703	0.324706
Zm00019ab212210_CML52	0.390625	1.20306	0.324693
Zm00025ab435770_CML322	0.521181	1.60622	0.324476
Zm00036ab431530_NC350	0.521893	1.60864	0.324431
Zm00029ab437960_Ki3	0.521893	1.60864	0.324431
Zm00018ab439470_B97	0.519809	1.60315	0.324241
Zm00028ab112340_Il14H	0.499246	1.54087	0.324003
Zm00041ab142380_Tx303	0.110119	0.340743	0.323175
Zm00040ab301540_P39	0.499518	1.54785	0.322717
Zm00040ab214320_P39	0.0493621	0.152984	0.322662
Zm00039ab205080_Oh43	0.0493621	0.152984	0.322662
Zm00036ab206040_NC350	0.0493621	0.152984	0.322662
Zm00034ab212690_Mo18W	0.0493621	0.152984	0.322662
Zm00030ab201870_Ki11	0.0493621	0.152984	0.322662
Zm00029ab207580_Ki3	0.0493621	0.152984	0.322662
Zm00028ab206370_Il14H	0.0493621	0.152984	0.322662
Zm00022ab203260_CML228	0.0493621	0.152984	0.322662
Zm00023ab291890_CML247	0.487889	1.51313	0.322436
Zm00019ab106920_CML52	0.508708	1.57818	0.322338
Zm00040ab446040_P39	0.519619	1.61451	0.321844
Zm00039ab428140_Oh43	0.519619	1.61451	0.321844
Zm00031ab120650_Ky21	0.462846	1.43834	0.321791
Zm00024ab428710_CML277	0.523556	1.62834	0.321527
Zm00021ab427090_CML103	0.522707	1.62574	0.321519
Zm00029ab119820_Ki3	0.460354	1.43244	0.321378
Zm00001eb116510_B73	0.460354	1.43244	0.321378
Zm00027ab223970_HP301	0.0462792	0.144058	0.321255
Zm00025ab435760_CML322	0.5206	1.62407	0.320553
Zm00020ab425680_CML69	0.5206	1.62407	0.320553
Zm00041ab209230_Tx303	0.0494378	0.154538	0.319907
Zm00018ab439450_B97	0.526292	1.6498	0.319004
Zm00030ab116530_Ki11	0.460309	1.44474	0.31861
Zm00024ab200750_CML277	0.479857	1.50997	0.317793
Zm00019ab405360_CML52	0.520954	1.63938	0.317775
Zm00037ab165300_NC358	0.348727	1.09762	0.317714
Zm00037ab202700_NC358	0.053173	0.16794	0.31662
Zm00035ab435330_Ms71	0.522153	1.64919	0.316612
Zm00040ab124320_P39	0.439976	1.39024	0.316475
Zm00039ab117370_Oh43	0.439976	1.39024	0.316475
Zm00042ab229430_Tzi8	0.0426045	0.13465	0.316411
Zm00032ab119580_M37W	0.462007	1.46061	0.316311
Zm00024ab288470_CML277	0.486425	1.53801	0.316268
Zm00001eb283200_B73	0.489673	1.54901	0.31612
Zm00036ab169290_NC350	0.357365	1.13149	0.315835
Zm00023ab232900_CML247	0.196714	0.622932	0.315787
Zm00036ab227740_NC350	0.354546	1.12337	0.315611
Zm00028ab169290_Il14H	0.371896	1.17852	0.315562
Zm00038ab429250_Oh7B	0.519945	1.65539	0.314092
Zm00042ab113240_Tzi8	0.0780867	0.248851	0.313789
Zm00027ab288410_HP301	0.477401	1.52537	0.312975
Zm00024ab168890_CML277	0.116722	0.374145	0.31197
Zm00036ab431520_NC350	0.503705	1.61693	0.311519
Zm00035ab234060_Ms71	0.194338	0.624337	0.311272
Zm00026ab116490_CML333	0.455349	1.46592	0.310623
Zm00037ab224510_NC358	0.354924	1.14505	0.309964
Zm00041ab294300_Tx303	0.471366	1.52106	0.309892
Zm00042ab296200_Tzi8	0.488944	1.57823	0.309805
Zm00035ab119890_Ms71	0.453662	1.46575	0.309508
Zm00038ab226590_Oh7B	0.356344	1.15213	0.309292
Zm00035ab229520_Ms71	0.356344	1.15213	0.309292
Zm00032ab229740_M37W	0.356344	1.15213	0.309292
Zm00031ab231530_Ky21	0.356344	1.15213	0.309292
Zm00032ab317860_M37W	0.0518035	0.167706	0.308895
Zm00019ab042130_CML52	0.209059	0.678796	0.307985
Zm00018ab296860_B97	0.474049	1.53946	0.307932
Zm00026ab421790_CML333	0.441012	1.43333	0.307683
Zm00031ab208590_Ky21	0.0520884	0.169304	0.307663
Zm00033ab045290_M162W	0.210886	0.686003	0.307413
Zm00037ab423410_NC358	0.524983	1.71281	0.306505
Zm00034ab445800_Mo18W	0.524983	1.71281	0.306505
Zm00033ab443590_M162W	0.524983	1.71281	0.306505
Zm00039ab310770_Oh43	0.051203	0.167551	0.305597
Zm00037ab309040_NC358	0.051203	0.167551	0.305597
Zm00036ab314310_NC350	0.051203	0.167551	0.305597
Zm00033ab322920_M162W	0.051203	0.167551	0.305597
Zm00025ab315740_CML322	0.051203	0.167551	0.305597
Zm00024ab310490_CML277	0.051203	0.167551	0.305597
Zm00023ab313710_CML247	0.051203	0.167551	0.305597
Zm00021ab309300_CML103	0.051203	0.167551	0.305597
Zm00019ab292590_CML52	0.051203	0.167551	0.305597
Zm00042ab462220_Tzi8	0.0492945	0.161641	0.304963
Zm00029ab437950_Ki3	0.530067	1.73869	0.304866
Zm00018ab208330_B97	0.0476429	0.156438	0.304547
Zm00032ab294990_M37W	0.466433	1.53334	0.304194
Zm00022ab287830_CML228	0.490555	1.61603	0.303555
Zm00023ab431230_CML247	0.461463	1.52265	0.303065
Zm00032ab437860_M37W	0.523741	1.72978	0.302779
Zm00029ab319340_Ki3	0.0488016	0.16161	0.301972
Zm00022ab310170_CML228	0.0488016	0.16161	0.301972
Zm00001eb304860_B73	0.0488016	0.16161	0.301972
Zm00033ab300480_M162W	0.449147	1.49002	0.301436
Zm00042ab091750_Tzi8	0.529133	1.75721	0.30112
Zm00036ab092700_NC350	0.529133	1.75721	0.30112
Zm00035ab092470_Ms71	0.529133	1.75721	0.30112
Zm00023ab092430_CML247	0.529133	1.75721	0.30112
Zm00042ab209030_Tzi8	0.0476905	0.158394	0.301087
Zm00024ab204030_CML277	0.0476905	0.158394	0.301087
Zm00027ab204260_HP301	0.0471999	0.157447	0.299783
Zm00026ab202760_CML333	0.0471999	0.157447	0.299783
Zm00025ab208360_CML322	0.0471999	0.157447	0.299783
Zm00030ab283850_Ki11	0.455109	1.51876	0.299658
Zm00029ab296790_Ki3	0.455109	1.51876	0.299658
Zm00028ab312360_Il14H	0.0489307	0.163312	0.299615
Zm00041ab171180_Tx303	0.4655	1.56041	0.29832
Zm00021ab090050_CML103	0.527364	1.76853	0.298194
Zm00027ab166400_HP301	0.49731	1.67554	0.296806
Zm00023ab044630_CML247	0.229244	0.772402	0.296793
Zm00025ab114020_CML322	0.0773486	0.261483	0.295808
Zm00029ab170380_Ki3	0.49749	1.68294	0.295607
Zm00023ab168860_CML247	0.497537	1.68406	0.295438
Zm00021ab287460_CML103	0.486516	1.64681	0.295429
Zm00029ab170450_Ki3	0.505277	1.71213	0.295116
Zm00038ab093940_Oh7B	0.48186	1.63315	0.295049
Zm00032ab065160_M37W	0.476304	1.61933	0.294137
Zm00031ab170700_Ky21	0.501034	1.70405	0.294025
Zm00038ab203840_Oh7B	0.0469492	0.160184	0.293095
Zm00035ab207080_Ms71	0.0469492	0.160184	0.293095
Zm00033ab212980_M162W	0.0469492	0.160184	0.293095
Zm00032ab207540_M37W	0.0469492	0.160184	0.293095
Zm00023ab206330_CML247	0.0469492	0.160184	0.293095
Zm00021ab203350_CML103	0.0469492	0.160184	0.293095
Zm00019ab190690_CML52	0.0469492	0.160184	0.293095
Zm00001eb200700_B73	0.0469492	0.160184	0.293095
Zm00018ab231170_B97	0.391215	1.33511	0.293021
Zm00024ab063560_CML277	0.492709	1.68695	0.292071
Zm00036ab227750_NC350	0.390523	1.34188	0.291028
Zm00020ab024330_CML69	0.0304692	0.104856	0.290582
Zm00039ab288830_Oh43	0.46576	1.60434	0.290313
Zm00018ab305250_B97	0.0348621	0.120276	0.289851
Zm00019ab015720_CML52	0.0700562	0.242365	0.289052
Zm00038ab089930_Oh7B	0.526257	1.82067	0.289046
Zm00028ab089100_Il14H	0.526257	1.82067	0.289046
Zm00025ab090280_CML322	0.526257	1.82067	0.289046
Zm00024ab024580_CML277	0.0389064	0.134662	0.288919
Zm00040ab093800_P39	0.527112	1.82485	0.288853
Zm00032ab142460_M37W	0.0425986	0.147626	0.288557
Zm00027ab140110_HP301	0.0425986	0.147626	0.288557
Zm00022ab139920_CML228	0.0425986	0.147626	0.288557
Zm00020ab139840_CML69	0.0425986	0.147626	0.288557
Zm00041ab436980_Tx303	0.467297	1.62395	0.287753
Zm00038ab311690_Oh7B	0.0484481	0.168945	0.286769
Zm00018ab319080_B97	0.0484481	0.168945	0.286769
Zm00029ab090220_Ki3	0.0669222	0.234127	0.285837
Zm00022ab088400_CML228	0.0669222	0.234127	0.285837
Zm00020ab088630_CML69	0.0669222	0.234127	0.285837
Zm00018ab090200_B97	0.0669222	0.234127	0.285837
Zm00001eb087590_B73	0.0669222	0.234127	0.285837
Zm00039ab015880_Oh43	0.0684442	0.239871	0.285338
Zm00038ab016040_Oh7B	0.0684442	0.239871	0.285338
Zm00019ab154650_CML52	0.349093	1.22586	0.284773
Zm00025ab016390_CML322	0.0702107	0.246813	0.284469
Zm00019ab131950_CML52	0.0488963	0.172096	0.284121
Zm00021ab225240_CML103	0.390114	1.38103	0.282481
Zm00019ab424590_CML52	0.410531	1.45784	0.281603
Zm00034ab278310_Mo18W	0.250922	0.895633	0.280161
Zm00033ab277480_M162W	0.250922	0.895633	0.280161
Zm00027ab266300_HP301	0.250922	0.895633	0.280161
Zm00036ab063700_NC350	0.362501	1.296	0.279707
Zm00041ab264450_Tx303	0.0548477	0.196563	0.279034
Zm00038ab394620_Oh7B	0.621799	2.22991	0.278845
Zm00028ab388650_Il14H	0.621799	2.22991	0.278845
Zm00021ab089960_CML103	0.528108	1.89767	0.278293
Zm00022ab015390_CML228	0.0674318	0.243102	0.277381
Zm00023ab113610_CML247	0.0647707	0.23356	0.27732
Zm00040ab144610_P39	0.381312	1.37549	0.277219
Zm00021ab089950_CML103	0.529086	1.90941	0.277094
Zm00033ab400620_M162W	0.620148	2.23953	0.276909
Zm00032ab092960_M37W	0.533802	1.9279	0.276882
Zm00032ab015990_M37W	0.0688819	0.24914	0.276479
Zm00027ab015740_HP301	0.0688819	0.24914	0.276479
Zm00018ab016280_B97	0.0688819	0.24914	0.276479
Zm00023ab063690_CML247	0.357746	1.2948	0.276295
Zm00019ab271300_CML52	0.408881	1.48213	0.275874
Zm00040ab279490_P39	0.24777	0.899216	0.275541
Zm00039ab267240_Oh43	0.24777	0.899216	0.275541
Zm00038ab266880_Oh7B	0.24777	0.899216	0.275541
Zm00035ab271960_Ms71	0.24777	0.899216	0.275541
Zm00028ab269230_Il14H	0.24777	0.899216	0.275541
Zm00018ab273190_B97	0.24777	0.899216	0.275541
Zm00018ab092070_B97	0.526656	1.91277	0.275337
Zm00021ab295930_CML103	0.0434641	0.158257	0.274642
Zm00026ab015450_CML333	0.0680646	0.247923	0.274539
Zm00026ab089970_CML333	0.532908	1.94346	0.274206
Zm00042ab439920_Tzi8	0.1979	0.7218	0.274176
Zm00029ab438350_Ki3	0.1979	0.7218	0.274176
Zm00025ab436200_CML322	0.1979	0.7218	0.274176
Zm00023ab431720_CML247	0.1979	0.7218	0.274176
Zm00023ab024970_CML247	0.0296002	0.107968	0.274158
Zm00040ab016470_P39	0.0673062	0.245658	0.273983
Zm00035ab016010_Ms71	0.0673062	0.245658	0.273983
Zm00029ab015760_Ki3	0.0673062	0.245658	0.273983
Zm00034ab016210_Mo18W	0.0682665	0.24959	0.273514
Zm00040ab241560_P39	0.180633	0.660543	0.273461
Zm00028ab233020_Il14H	0.180633	0.660543	0.273461
Zm00040ab446570_P39	0.198901	0.729214	0.272761
Zm00037ab423940_NC358	0.198901	0.729214	0.272761
Zm00033ab444080_M162W	0.198901	0.729214	0.272761
Zm00020ab426170_CML69	0.198528	0.727846	0.272761
Zm00024ab200770_CML277	0.57103	2.09404	0.272693
Zm00026ab422320_CML333	0.200585	0.735627	0.272673
Zm00021ab427490_CML103	0.197147	0.723574	0.272462
Zm00018ab440110_B97	0.198767	0.730955	0.271928
Zm00026ab113670_CML333	0.456174	1.67805	0.271847
Zm00031ab436900_Ky21	0.196994	0.72599	0.271346
Zm00034ab446280_Mo18W	0.198722	0.732769	0.271193
Zm00029ab063470_Ki3	0.361005	1.33138	0.27115
Zm00020ab062340_CML69	0.361005	1.33138	0.27115
Zm00041ab437480_Tx303	0.197912	0.730656	0.270869
Zm00036ab431990_NC350	0.197596	0.729857	0.270732
Zm00019ab405910_CML52	0.197806	0.730814	0.270666
Zm00028ab015840_Il14H	0.0655598	0.242386	0.270477
Zm00036ab024530_NC350	0.02927	0.108251	0.270391
Zm00034ab025260_Mo18W	0.02927	0.108251	0.270391
Zm00033ab025290_M162W	0.02927	0.108251	0.270391
Zm00030ab024200_Ki11	0.02927	0.108251	0.270391
Zm00029ab024470_Ki3	0.02927	0.108251	0.270391
Zm00026ab024020_CML333	0.02927	0.108251	0.270391
Zm00025ab025140_CML322	0.02927	0.108251	0.270391
Zm00022ab023870_CML228	0.02927	0.108251	0.270391
Zm00021ab024170_CML103	0.02927	0.108251	0.270391
Zm00001eb024240_B73	0.02927	0.108251	0.270391
Zm00035ab435880_Ms71	0.207265	0.767264	0.270136
Zm00042ab024450_Tzi8	0.0292458	0.108361	0.269893
Zm00032ab024910_M37W	0.0292458	0.108361	0.269893
Zm00031ab024790_Ky21	0.0292458	0.108361	0.269893
Zm00019ab023910_CML52	0.0292458	0.108361	0.269893
Zm00033ab094410_M162W	0.490606	1.81858	0.269775
Zm00027ab090550_HP301	0.490606	1.81858	0.269775
Zm00035ab063050_Ms71	0.358042	1.32744	0.269723
Zm00034ab065640_Mo18W	0.35843	1.33023	0.269449
Zm00025ab063320_CML322	0.35843	1.33023	0.269449
Zm00001eb061810_B73	0.35843	1.33023	0.269449
Zm00038ab429790_Oh7B	0.197281	0.732567	0.2693
Zm00024ab015970_CML277	0.067211	0.249706	0.26916
Zm00022ab425840_CML228	0.540411	2.00826	0.269094
Zm00024ab429220_CML277	0.198788	0.739802	0.268704
Zm00041ab024940_Tx303	0.0288012	0.107313	0.268386
Zm00040ab025570_P39	0.0288012	0.107313	0.268386
Zm00039ab024470_Oh43	0.0288012	0.107313	0.268386
Zm00038ab024960_Oh7B	0.0288012	0.107313	0.268386
Zm00035ab024700_Ms71	0.0288012	0.107313	0.268386
Zm00030ab423580_Ki11	0.197351	0.735445	0.268343
Zm00022ab425760_CML228	0.197351	0.735445	0.268343
Zm00036ab232420_NC350	0.181652	0.679815	0.267208
Zm00038ab230970_Oh7B	0.178835	0.669345	0.267179
Zm00037ab229040_NC358	0.178835	0.669345	0.267179
Zm00034ab240670_Mo18W	0.178835	0.669345	0.267179
Zm00031ab235930_Ky21	0.178835	0.669345	0.267179
Zm00025ab235430_CML322	0.178835	0.669345	0.267179
Zm00021ab229510_CML103	0.178835	0.669345	0.267179
Zm00020ab229440_CML69	0.178835	0.669345	0.267179
Zm00027ab113430_HP301	0.552233	2.06691	0.267178
Zm00001eb112770_B73	0.552233	2.06691	0.267178
Zm00041ab235970_Tx303	0.178444	0.668075	0.267102
Zm00033ab239810_M162W	0.178444	0.668075	0.267102
Zm00032ab234220_M37W	0.178444	0.668075	0.267102
Zm00029ab234790_Ki3	0.178444	0.668075	0.267102
Zm00027ab230780_HP301	0.178444	0.668075	0.267102
Zm00022ab462300_CML228	0.178444	0.668075	0.267102
Zm00022ab229960_CML228	0.178444	0.668075	0.267102
Zm00001eb226720_B73	0.178444	0.668075	0.267102
Zm00042ab236150_Tzi8	0.178706	0.66911	0.26708
Zm00030ab228060_Ki11	0.178706	0.66911	0.26708
Zm00026ab229270_CML333	0.178706	0.66911	0.26708
Zm00024ab229980_CML277	0.178706	0.66911	0.26708
Zm00019ab216360_CML52	0.178706	0.66911	0.26708
Zm00040ab120050_P39	0.55219	2.0694	0.266836
Zm00031ab116740_Ky21	0.55219	2.0694	0.266836
Zm00028ab114950_Il14H	0.55219	2.0694	0.266836
Zm00039ab231360_Oh43	0.179359	0.672214	0.266818
Zm00018ab235870_B97	0.179359	0.672214	0.266818
Zm00028ab024130_Il14H	0.0287457	0.108196	0.265682
Zm00039ab428730_Oh43	0.198543	0.748626	0.26521
Zm00032ab438430_M37W	0.198543	0.748626	0.26521
Zm00037ab015760_NC358	0.0674242	0.254427	0.265004
Zm00022ab062310_CML228	0.369385	1.3988	0.264072
Zm00037ab024180_NC358	0.0287775	0.109024	0.263955
Zm00030ab089560_Ki11	0.471747	1.79064	0.263451
Zm00023ab453530_CML247	0.481068	1.82816	0.263143
Zm00032ab093030_M37W	0.47395	1.80617	0.262407
Zm00025ab294190_CML322	0.566163	2.1591	0.262222
Zm00030ab198640_Ki11	0.493606	1.88392	0.26201
Zm00032ab203860_M37W	0.465794	1.78822	0.260479
Zm00027ab200560_HP301	0.466658	1.79291	0.26028
Zm00018ab092140_B97	0.471978	1.81861	0.259527
Zm00019ab087030_CML52	0.543942	2.10327	0.258618
Zm00039ab063150_Oh43	0.46704	1.81524	0.257289
Zm00029ab064470_Ki3	0.46704	1.81524	0.257289
Zm00029ab204310_Ki3	0.465158	1.81019	0.256967
Zm00026ab176320_CML333	0.587826	2.2896	0.256738
Zm00039ab114410_Oh43	0.398103	1.5508	0.256709
Zm00037ab175750_NC358	0.587686	2.29176	0.256435
Zm00042ab116880_Tzi8	0.403285	1.57381	0.256247
Zm00041ab272970_Tx303	0.239939	0.936632	0.256172
Zm00023ab431240_CML247	0.577226	2.26141	0.255251
Zm00041ab205820_Tx303	0.460969	1.80782	0.254987
Zm00039ab114690_Oh43	0.404524	1.59025	0.254377
Zm00038ab116330_Oh7B	0.404524	1.59025	0.254377
Zm00033ab119870_M162W	0.404524	1.59025	0.254377
Zm00023ab117040_CML247	0.404524	1.59025	0.254377
Zm00023ab269360_CML247	0.23938	0.941328	0.254301
Zm00031ab181170_Ky21	0.577947	2.27373	0.254184
Zm00026ab199270_CML333	0.467121	1.83963	0.253921
Zm00025ab117490_CML322	0.401618	1.58315	0.253682
Zm00034ab185100_Mo18W	0.578981	2.28262	0.253648
Zm00026ab264630_CML333	0.239731	0.946238	0.253352
Zm00036ab180240_NC350	0.584227	2.30887	0.253036
Zm00041ab092390_Tx303	0.536673	2.12158	0.252959
Zm00034ab095070_Mo18W	0.536673	2.12158	0.252959
Zm00031ab093300_Ky21	0.536673	2.12158	0.252959
Zm00020ab090660_CML69	0.536673	2.12158	0.252959
Zm00001eb089490_B73	0.536673	2.12158	0.252959
Zm00025ab204770_CML322	0.46592	1.84697	0.252262
Zm00021ab199990_CML103	0.466743	1.85402	0.251746
Zm00039ab267390_Oh43	0.239557	0.951658	0.251726
Zm00025ab272510_CML322	0.239983	0.953372	0.25172
Zm00019ab251440_CML52	0.239983	0.953372	0.25172
Zm00024ab177610_CML277	0.581226	2.31354	0.251228
Zm00036ab268520_NC350	0.239802	0.955365	0.251006
Zm00030ab263600_Ki11	0.239802	0.955365	0.251006
Zm00029ab273200_Ki3	0.239802	0.955365	0.251006
Zm00001eb174770_B73	0.575874	2.29533	0.250889
Zm00040ab279550_P39	0.23997	0.956901	0.250778
Zm00037ab264970_NC358	0.23997	0.956901	0.250778
Zm00035ab272020_Ms71	0.23997	0.956901	0.250778
Zm00034ab278420_Mo18W	0.23997	0.956901	0.250778
Zm00033ab277580_M162W	0.23997	0.956901	0.250778
Zm00028ab269280_Il14H	0.23997	0.956901	0.250778
Zm00024ab266330_CML277	0.23997	0.956901	0.250778
Zm00001eb261660_B73	0.23997	0.956901	0.250778
Zm00031ab205020_Ky21	0.466911	1.86386	0.250507
Zm00032ab271060_M37W	0.239561	0.956743	0.250392
Zm00021ab265840_CML103	0.239017	0.956227	0.249958
Zm00018ab273270_B97	0.239017	0.956227	0.249958
Zm00032ab271070_M37W	0.238166	0.953749	0.249715
Zm00022ab199960_CML228	0.461909	1.8506	0.2496
Zm00042ab205620_Tzi8	0.463005	1.85518	0.249574
Zm00037ab199320_NC358	0.463165	1.85588	0.249567
Zm00036ab202830_NC350	0.463165	1.85588	0.249567
Zm00034ab209380_Mo18W	0.464397	1.86173	0.249443
Zm00042ab272790_Tzi8	0.239439	0.960594	0.249262
Zm00028ab116400_Il14H	0.410709	1.64855	0.249134
Zm00040ab121340_P39	0.419038	1.68264	0.249036
Zm00023ab202940_CML247	0.46315	1.86049	0.24894
Zm00021ab114420_CML103	0.410604	1.65139	0.248641
Zm00039ab176610_Oh43	0.573007	2.30894	0.248169
Zm00038ab177260_Oh7B	0.573007	2.30894	0.248169
Zm00032ab179960_M37W	0.573007	2.30894	0.248169
Zm00038ab266980_Oh7B	0.239199	0.963927	0.248151
Zm00036ab117240_NC350	0.410934	1.65755	0.247917
Zm00029ab117420_Ki3	0.410934	1.65755	0.247917
Zm00024ab115700_CML277	0.410934	1.65755	0.247917
Zm00020ab114780_CML69	0.410934	1.65755	0.247917
Zm00018ab231150_B97	0.366771	1.48076	0.247691
Zm00038ab200330_Oh7B	0.462996	1.87153	0.247389
Zm00023ab179480_CML247	0.572119	2.313	0.24735
Zm00020ab265320_CML69	0.243742	0.987885	0.246732
Zm00032ab117170_M37W	0.414655	1.68095	0.246679
Zm00041ab432050_Tx303	0.331752	1.35085	0.245587
Zm00027ab266350_HP301	0.239312	0.975251	0.245385
Zm00001eb197290_B73	0.468069	1.90773	0.245355
Zm00033ab209470_M162W	0.462553	1.89316	0.244328
Zm00027ab024110_HP301	0.0260335	0.106578	0.244267
Zm00018ab025360_B97	0.0260335	0.106578	0.244267
Zm00040ab210960_P39	0.46229	1.89359	0.244135
Zm00028ab203100_Il14H	0.46229	1.89359	0.244135
Zm00018ab205010_B97	0.462766	1.89683	0.243968
Zm00038ab139570_Oh7B	0.110998	0.45641	0.243197
Zm00022ab199320_CML228	0.502534	2.06862	0.242932
Zm00039ab423460_Oh43	0.31207	1.28515	0.242827
Zm00025ab430910_CML322	0.312062	1.28672	0.242526
Zm00037ab418740_NC358	0.311461	1.2847	0.242439
Zm00024ab423910_CML277	0.311461	1.2847	0.242439
Zm00038ab424660_Oh7B	0.311684	1.28728	0.242127
Zm00031ab431780_Ky21	0.311725	1.29021	0.241608
Zm00001eb414490_B73	0.311725	1.29021	0.241608
Zm00031ab204380_Ky21	0.439805	1.8215	0.241452
Zm00023ab202180_CML247	0.503088	2.08695	0.241064
Zm00019ab400980_CML52	0.310678	1.28942	0.240944
Zm00020ab420980_CML69	0.30961	1.28555	0.240838
Zm00030ab418380_Ki11	0.311046	1.29542	0.240113
Zm00040ab441220_P39	0.310958	1.29761	0.239638
Zm00028ab425670_Il14H	0.310958	1.29761	0.239638
Zm00033ab144250_M162W	0.109204	0.45614	0.23941
Zm00026ab417110_CML333	0.310626	1.29776	0.239355
Zm00023ab426520_CML247	0.312636	1.30635	0.239319
Zm00021ab137810_CML103	0.106956	0.447802	0.238846
Zm00031ab141720_Ky21	0.111574	0.467842	0.238486
Zm00035ab141310_Ms71	0.108923	0.457866	0.237893
Zm00042ab116650_Tzi8	0.563724	2.37236	0.237621
Zm00029ab432930_Ki3	0.309767	1.30393	0.237563
Zm00032ab116950_M37W	0.563928	2.37783	0.23716
Zm00023ab140650_CML247	0.11027	0.465263	0.237006
Zm00001eb136790_B73	0.110409	0.466923	0.236462
Zm00021ab114170_CML103	0.562906	2.382	0.236316
Zm00001eb113900_B73	0.562864	2.38189	0.236309
Zm00034ab291020_Mo18W	0.575452	2.43594	0.236234
Zm00040ab121090_P39	0.562706	2.38222	0.236211
Zm00038ab116090_Oh7B	0.562706	2.38222	0.236211
Zm00035ab116850_Ms71	0.562706	2.38222	0.236211
Zm00031ab117760_Ky21	0.562706	2.38222	0.236211
Zm00028ab116130_Il14H	0.562706	2.38222	0.236211
Zm00036ab448560_NC350	0.309332	1.31002	0.236127
Zm00024ab115500_CML277	0.562289	2.38372	0.235888
Zm00032ab140810_M37W	0.109597	0.464934	0.235725
Zm00033ab119600_M162W	0.56222	2.38522	0.23571
Zm00041ab281780_Tx303	0.574976	2.44058	0.23559
Zm00024ab276430_CML277	0.574976	2.44058	0.23559
Zm00018ab284590_B97	0.574976	2.44058	0.23559
Zm00040ab146600_P39	0.111784	0.4745	0.235582
Zm00041ab117390_Tx303	0.561615	2.38494	0.235484
Zm00018ab116670_B97	0.561615	2.38494	0.235484
Zm00037ab113730_NC358	0.561599	2.38546	0.235426
Zm00042ab470170_Tzi8	0.309586	1.31704	0.235062
Zm00022ab460490_CML228	0.309586	1.31704	0.235062
Zm00042ab283880_Tzi8	0.55994	2.38302	0.234971
Zm00021ab275780_CML103	0.559926	2.38411	0.234858
Zm00038ab277810_Oh7B	0.559524	2.38337	0.234761
Zm00037ab275790_NC358	0.559524	2.38337	0.234761
Zm00030ab272110_Ki11	0.559524	2.38337	0.234761
Zm00030ab136880_Ki11	0.109989	0.469174	0.23443
Zm00030ab113860_Ki11	0.560392	2.3906	0.234414
Zm00001eb271410_B73	0.559214	2.38565	0.234408
Zm00030ab197890_Ki11	0.498183	2.12817	0.234089
Zm00026ab274630_CML333	0.558077	2.38764	0.233736
Zm00031ab282400_Ky21	0.557736	2.39509	0.232867
Zm00025ab283080_CML322	0.557455	2.39447	0.232809
Zm00032ab203210_M37W	0.499069	2.146	0.232558
Zm00027ab138360_HP301	0.108918	0.469738	0.23187
Zm00039ab200710_Oh43	0.489364	2.1161	0.231258
Zm00035ab430420_Ms71	0.307407	1.33241	0.230714
Zm00034ab440960_Mo18W	0.307407	1.33241	0.230714
Zm00018ab434530_B97	0.307407	1.33241	0.230714
Zm00033ab288460_M162W	0.548505	2.38501	0.22998
Zm00021ab199350_CML103	0.428634	1.86406	0.229947
Zm00034ab120820_Mo18W	0.554878	2.41621	0.229648
Zm00042ab434350_Tzi8	0.403012	1.76186	0.228743
Zm00019ab261130_CML52	0.549076	2.41627	0.227241
Zm00036ab280130_NC350	0.548647	2.41661	0.227032
Zm00023ab280070_CML247	0.548351	2.41886	0.226698
Zm00039ab201340_Oh43	0.539582	2.3841	0.226325
Zm00035ab203750_Ms71	0.539582	2.3841	0.226325
Zm00028ab278300_Il14H	0.553452	2.45384	0.225546
Zm00040ab288860_P39	0.546821	2.42898	0.225124
Zm00032ab282940_M37W	0.545411	2.43332	0.224143
Zm00036ab427040_NC350	0.308891	1.38985	0.222248
Zm00031ab204930_Ky21	0.44014	1.9812	0.222158
Zm00024ab200590_CML277	0.480257	2.17295	0.221016
Zm00033ab184730_M162W	0.541944	2.46231	0.220096
Zm00025ab180930_CML322	0.541944	2.46231	0.220096
Zm00023ab179470_CML247	0.541944	2.46231	0.220096
Zm00023ab116850_CML247	0.525311	2.38729	0.220045
Zm00039ab276310_Oh43	0.42199	1.91845	0.219965
Zm00042ab116710_Tzi8	0.52022	2.39427	0.217277
Zm00036ab117080_NC350	0.519727	2.39646	0.216873
Zm00027ab199920_HP301	0.499491	2.30867	0.216354
Zm00001eb164570_B73	0.496442	2.29495	0.216319
Zm00033ab438480_M162W	0.295909	1.37106	0.215824
Zm00027ab420810_HP301	0.291567	1.36136	0.214173
Zm00028ab202280_Il14H	0.412975	1.94242	0.212608
Zm00025ab117220_CML322	0.531511	2.50037	0.212573
Zm00027ab114550_HP301	0.531459	2.50341	0.212294
Zm00020ab199850_CML69	0.42152	1.98776	0.212058
Zm00025ab204180_CML322	0.414595	1.96145	0.211372
Zm00029ab117200_Ki3	0.529811	2.50961	0.211112
Zm00023ab116800_CML247	0.529759	2.51015	0.211047
Zm00022ab115070_CML228	0.529759	2.51015	0.211047
Zm00027ab177120_HP301	0.528984	2.50892	0.210841
Zm00019ab187190_CML52	0.492417	2.3395	0.210479
Zm00020ab114580_CML69	0.527985	2.5152	0.209918
Zm00026ab113450_CML333	0.527684	2.5155	0.209773
Zm00019ab110340_CML52	0.527684	2.5155	0.209773
Zm00022ab449800_CML228	0.528385	2.52838	0.208981
Zm00020ab199230_CML69	0.410252	1.96426	0.208858
Zm00024ab199920_CML277	0.404343	1.98359	0.203844
Zm00032ab203820_M37W	0.412061	2.05427	0.200587
Zm00036ab202130_NC350	0.411319	2.07772	0.197966
Zm00042ab272760_Tzi8	0.245519	1.25769	0.195215
Zm00037ab264940_NC358	0.245519	1.25769	0.195215
Zm00031ab272660_Ky21	0.245519	1.25769	0.195215
Zm00026ab264610_CML333	0.245519	1.25769	0.195215
Zm00025ab272500_CML322	0.245519	1.25769	0.195215
Zm00024ab266300_CML277	0.245519	1.25769	0.195215
Zm00019ab251410_CML52	0.245519	1.25769	0.195215
Zm00029ab203570_Ki3	0.427009	2.19043	0.194943
Zm00041ab436990_Tx303	0.438136	2.25431	0.194355
Zm00040ab210890_P39	0.420703	2.17926	0.193048
Zm00042ab434370_Tzi8	0.262872	1.37344	0.191397
Zm00042ab469660_Tzi8	0.0465701	0.243792	0.191024
Zm00035ab435340_Ms71	0.437655	2.30792	0.189632
Zm00032ab437870_M37W	0.437655	2.30792	0.189632
Zm00019ab271250_CML52	0.365534	1.93514	0.188893
Zm00035ab294100_Ms71	0.351914	1.88389	0.186801
Zm00035ab281680_Ms71	0.315757	1.69399	0.186399
Zm00027ab276530_HP301	0.315757	1.69399	0.186399
Zm00033ab300460_M162W	0.363785	1.95849	0.185748
Zm00041ab205110_Tx303	0.395696	2.14059	0.184854
Zm00023ab422530_CML247	0.474256	2.58455	0.183496
Zm00032ab294970_M37W	0.364212	1.98629	0.183362
Zm00040ab436970_P39	0.473083	2.58189	0.183231
Zm00026ab089980_CML333	0.473669	2.61254	0.181306
Zm00042ab430400_Tzi8	0.461538	2.5544	0.180683
Zm00041ab427870_Tx303	0.461538	2.5544	0.180683
Zm00038ab386350_Oh7B	0.461538	2.5544	0.180683
Zm00036ab423240_NC350	0.461538	2.5544	0.180683
Zm00028ab421640_Il14H	0.461538	2.5544	0.180683
Zm00027ab416690_HP301	0.461538	2.5544	0.180683
Zm00025ab426730_CML322	0.461538	2.5544	0.180683
Zm00020ab417070_CML69	0.461538	2.5544	0.180683
Zm00039ab419630_Oh43	0.462136	2.55827	0.180644
Zm00034ab436770_Mo18W	0.462136	2.55827	0.180644
Zm00033ab434540_M162W	0.462136	2.55827	0.180644
Zm00031ab427940_Ky21	0.462136	2.55827	0.180644
Zm00001eb410900_B73	0.462136	2.55827	0.180644
Zm00032ab429310_M37W	0.46139	2.56131	0.180138
Zm00022ab417030_CML228	0.46139	2.56131	0.180138
Zm00041ab294280_Tx303	0.362514	2.0128	0.180104
Zm00037ab287500_NC358	0.362514	2.0128	0.180104
Zm00024ab420180_CML277	0.460478	2.56008	0.179868
Zm00019ab397150_CML52	0.460478	2.56008	0.179868
Zm00018ab430370_B97	0.460478	2.56008	0.179868
Zm00030ab414370_Ki11	0.469186	2.61443	0.17946
Zm00042ab296180_Tzi8	0.363166	2.02487	0.179353
Zm00036ab291950_NC350	0.363166	2.02487	0.179353
Zm00026ab286130_CML333	0.363166	2.02487	0.179353
Zm00025ab294180_CML322	0.363166	2.02487	0.179353
Zm00001eb283180_B73	0.363166	2.02487	0.179353
Zm00028ab203030_Il14H	0.420504	2.34912	0.179005
Zm00040ab301520_P39	0.363368	2.03441	0.178611
Zm00031ab294160_Ky21	0.363368	2.03441	0.178611
Zm00028ab290860_Il14H	0.363368	2.03441	0.178611
Zm00027ab288370_HP301	0.363368	2.03441	0.178611
Zm00029ab428740_Ki3	0.457785	2.56462	0.1785
Zm00021ab418580_CML103	0.458116	2.57155	0.178148
Zm00039ab288770_Oh43	0.364452	2.05217	0.177593
Zm00037ab415170_NC358	0.455295	2.56567	0.177457
Zm00038ab289690_Oh7B	0.362476	2.0513	0.176705
Zm00030ab283840_Ki11	0.362476	2.0513	0.176705
Zm00029ab296780_Ki3	0.362476	2.0513	0.176705
Zm00024ab288460_CML277	0.362476	2.0513	0.176705
Zm00023ab291880_CML247	0.362476	2.0513	0.176705
Zm00022ab287820_CML228	0.362476	2.0513	0.176705
Zm00020ab287160_CML69	0.362476	2.0513	0.176705
Zm00019ab424570_CML52	0.362476	2.0513	0.176705
Zm00018ab296850_B97	0.362476	2.0513	0.176705
Zm00021ab287420_CML103	0.361058	2.05361	0.175816
Zm00034ab303210_Mo18W	0.338499	1.946	0.173946
Zm00042ab439470_Tzi8	0.45553	2.66448	0.170964
Zm00030ab089440_Ki11	0.431632	2.52661	0.170834
Zm00035ab426250_Ms71	0.444598	2.62986	0.169058
Zm00039ab170970_Oh43	0.441106	2.68063	0.164553
Zm00018ab204930_B97	0.403692	2.59079	0.155818
Zm00037ab199250_NC358	0.355313	2.42555	0.146488
Zm00021ab199950_CML103	0.355313	2.42555	0.146488
Zm00042ab174430_Tzi8	0.410991	2.81911	0.145787
Zm00024ab171910_CML277	0.407489	2.8387	0.143548
Zm00040ab179960_P39	0.408112	2.84473	0.143463
Zm00035ab174350_Ms71	0.407118	2.84121	0.14329
Zm00022ab170550_CML228	0.4072	2.84677	0.14304
Zm00026ab170560_CML333	0.407117	2.84737	0.14298
Zm00025ab174660_CML322	0.407122	2.84808	0.142946
Zm00030ab169230_Ki11	0.406039	2.8469	0.142625
Zm00020ab170650_CML69	0.406785	2.85212	0.142625
Zm00018ab174790_B97	0.406785	2.85212	0.142625
Zm00037ab170100_NC358	0.406021	2.85672	0.142128
Zm00036ab174280_NC350	0.404085	2.85801	0.141387
Zm00034ab179170_Mo18W	0.404085	2.85801	0.141387
Zm00031ab175460_Ky21	0.404085	2.85801	0.141387
Zm00033ab178800_M162W	0.403952	2.85945	0.141269
Zm00032ab174010_M37W	0.403952	2.85945	0.141269
Zm00023ab173470_CML247	0.403555	2.86154	0.141027
Zm00038ab171930_Oh7B	0.405878	2.88073	0.140894
Zm00001eb169030_B73	0.405878	2.88073	0.140894
Zm00041ab175560_Tx303	0.402635	2.87166	0.14021
Zm00029ab174910_Ki3	0.402635	2.87166	0.14021
Zm00027ab171160_HP301	0.402635	2.87166	0.14021
Zm00021ab170980_CML103	0.402635	2.87166	0.14021
Zm00038ab200260_Oh7B	0.383744	2.91611	0.131594
Zm00029ab011250_Ki3	0.0316266	0.244134	0.129546
Zm00023ab012040_CML247	0.0316266	0.244134	0.129546
Zm00019ab011490_CML52	0.0316266	0.244134	0.129546
Zm00026ab010950_CML333	0.0325794	0.257858	0.126346
Zm00041ab011730_Tx303	0.0315474	0.249853	0.126264
Zm00037ab011130_NC358	0.0315474	0.249853	0.126264
Zm00036ab011530_NC350	0.0315071	0.250737	0.125658
Zm00024ab011560_CML277	0.0315071	0.250737	0.125658
Zm00039ab011350_Oh43	0.0317853	0.253389	0.12544
Zm00031ab011330_Ky21	0.0317853	0.253389	0.12544
Zm00027ab011260_HP301	0.0321194	0.259506	0.123771
Zm00038ab011440_Oh7B	0.0317455	0.256577	0.123727
Zm00025ab011690_CML322	0.0320914	0.259926	0.123463
Zm00030ab011210_Ki11	0.0316206	0.256468	0.123293
Zm00021ab011160_CML103	0.0318077	0.259069	0.122777
Zm00040ab011740_P39	0.0314529	0.257907	0.121954
Zm00032ab011300_M37W	0.0314529	0.257907	0.121954
Zm00018ab011400_B97	0.0314529	0.257907	0.121954
Zm00034ab011550_Mo18W	0.0307544	0.252781	0.121664
Zm00033ab011760_M162W	0.0307544	0.252781	0.121664
Zm00001eb010990_B73	0.0307544	0.252781	0.121664
Zm00042ab011450_Tzi8	0.0311277	0.255909	0.121636
Zm00028ab011100_Il14H	0.0311277	0.255909	0.121636
Zm00022ab010930_CML228	0.0309119	0.257856	0.11988
Zm00035ab011550_Ms71	0.0313518	0.267107	0.117376
Zm00023ab138640_CML247	0.0321641	0.301729	0.106599
Zm00036ab138950_NC350	0.030123	0.28988	0.103915
Zm00021ab135910_CML103	0.0289218	0.288211	0.100349
Zm00040ab144410_P39	0.0253738	0.281939	0.0899974
Zm00035ab139330_Ms71	0.0253738	0.281939	0.0899974
Zm00033ab142180_M162W	0.0247168	0.292212	0.084585
Zm00024ab137040_CML277	0.0246067	0.291204	0.0844999
Zm00042ab139150_Tzi8	0.0238528	0.284967	0.0837036
Zm00041ab140370_Tx303	0.0238528	0.284967	0.0837036
Zm00038ab137680_Oh7B	0.0238528	0.284967	0.0837036
Zm00034ab143860_Mo18W	0.0238528	0.284967	0.0837036
Zm00032ab138970_M37W	0.0238528	0.284967	0.0837036
Zm00025ab139650_CML322	0.0238528	0.284967	0.0837036
Zm00028ab137960_Il14H	0.0232351	0.279204	0.0832193
Zm00039ab136530_Oh43	0.0235836	0.283447	0.0832028
Zm00020ab136100_CML69	0.0238493	0.286749	0.0831713
Zm00019ab128930_CML52	0.0233304	0.284705	0.0819458
Zm00030ab135200_Ki11	0.0234993	0.288302	0.0815096
Zm00027ab136410_HP301	0.0234993	0.288302	0.0815096
Zm00031ab139960_Ky21	0.0235898	0.291617	0.080893
Zm00026ab135380_CML333	0.0244557	0.304766	0.0802444
Zm00037ab135380_NC358	0.0237063	0.303635	0.0780752
Zm00029ab139620_Ki3	0.0237063	0.303635	0.0780752
Zm00022ab136340_CML228	0.0237063	0.303635	0.0780752
Zm00026ab367130_CML333	0.0334779	0.430109	0.0778359
Zm00023ab375200_CML247	0.0339296	0.436554	0.0777214
Zm00030ab366560_Ki11	0.0332089	0.428432	0.0775126
Zm00025ab377860_CML322	0.0332089	0.428432	0.0775126
Zm00018ab139330_B97	0.0239094	0.310972	0.0768858
Zm00001eb134970_B73	0.0239094	0.310972	0.0768858
Zm00019ab351590_CML52	0.033107	0.432502	0.0765475
Zm00041ab379070_Tx303	0.0337501	0.441504	0.0764434
Zm00033ab385590_M162W	0.0335052	0.440134	0.0761249
Zm00020ab369160_CML69	0.0333404	0.441492	0.0755176
Zm00028ab373810_Il14H	0.0334938	0.445946	0.0751074
Zm00031ab378630_Ky21	0.0334975	0.446257	0.0750632
Zm00027ab369070_HP301	0.0334975	0.446257	0.0750632
Zm00022ab370400_CML228	0.0332514	0.443235	0.0750199
Zm00035ab377710_Ms71	0.0337891	0.455284	0.0742153
Zm00018ab381670_B97	0.0337891	0.455284	0.0742153
Zm00021ab370280_CML103	0.0323281	0.437154	0.0739512
Zm00037ab368190_NC358	0.0346921	0.478198	0.0725476
Zm00032ab380100_M37W	0.0303238	0.423147	0.0716625
Zm00040ab387640_P39	0.0282463	0.406169	0.0695434
Zm00038ab372290_Oh7B	0.0344965	0.496306	0.0695064
Zm00034ab388700_Mo18W	0.0344965	0.496306	0.0695064
Zm00024ab371990_CML277	0.0344965	0.496306	0.0695064
Zm00029ab379660_Ki3	0.0305392	0.440138	0.0693856
Zm00001eb363970_B73	0.0318664	0.46292	0.0688378
Zm00042ab380790_Tzi8	0.0328657	0.477763	0.0687908
Zm00036ab375140_NC350	0.0241965	0.409596	0.0590742
Zm00042ab031200_Tzi8	0.0234784	0.477018	0.0492191
Zm00041ab031990_Tx303	0.0234784	0.477018	0.0492191
Zm00031ab031530_Ky21	0.0234784	0.477018	0.0492191
Zm00022ab031470_CML228	0.0238419	0.513935	0.0463909
Zm00038ab031580_Oh7B	0.0217867	0.479541	0.0454324
Zm00029ab031410_Ki3	0.021716	0.479518	0.0452871
Zm00030ab030410_Ki11	0.02251	0.506967	0.0444013
Zm00024ab030920_CML277	0.0213742	0.481682	0.0443741
Zm00028ab030990_Il14H	0.0215597	0.485916	0.0443693
Zm00040ab032320_P39	0.02112	0.479748	0.0440232
Zm00037ab030520_NC358	0.02112	0.479748	0.0440232
Zm00036ab030930_NC350	0.02112	0.479748	0.0440232
Zm00032ab031510_M37W	0.02112	0.479748	0.0440232
Zm00027ab030830_HP301	0.02112	0.479748	0.0440232
Zm00026ab030170_CML333	0.02112	0.479748	0.0440232
Zm00023ab031550_CML247	0.02112	0.479748	0.0440232
Zm00019ab030150_CML52	0.02112	0.479748	0.0440232
Zm00039ab031020_Oh43	0.0224021	0.509358	0.0439811
Zm00025ab031870_CML322	0.0224021	0.509358	0.0439811
Zm00021ab030750_CML103	0.0224021	0.509358	0.0439811
Zm00035ab031560_Ms71	0.0211009	0.481666	0.0438082
Zm00034ab032190_Mo18W	0.0211009	0.481666	0.0438082
Zm00033ab032080_M162W	0.0211009	0.481666	0.0438082
Zm00018ab032210_B97	0.0211009	0.481666	0.0438082
Zm00001eb030390_B73	0.0211009	0.481666	0.0438082
Zm00020ab030600_CML69	0.0205951	0.487679	0.0422308

## Sheet: Supplementary Table S3
Supplementary Table S3. Ka/Ks value of ZmNBSs (Pan-genomic comparisons)
Sequence	Method	Ka	Ks	Ka/Ks
Zm00001eb010990_B73-Zm00028ab011100_Il14H	YN	0.00129724	0.0440524	0.0294476
Zm00001eb010990_B73-Zm00030ab011210_Ki11	YN	0.00476222	0.0417488	0.114068
Zm00001eb010990_B73-Zm00033ab011760_M162W	YN	NA	NA	NA
Zm00001eb010990_B73-Zm00034ab011550_Mo18W	YN	NA	NA	NA
Zm00001eb015450_B73-Zm00020ab015970_CML69	YN	0.0232301	0.0485922	0.478062
Zm00001eb015450_B73-Zm00028ab015840_Il14H	YN	0.0217159	0.0820967	0.264516
Zm00001eb015450_B73-Zm00030ab015630_Ki11	YN	0.0187128	0.0729115	0.256651
Zm00001eb015450_B73-Zm00034ab016210_Mo18W	YN	0.0210199	0.0558498	0.376365
Zm00001eb024240_B73-Zm00020ab024330_CML69	YN	0.00315945	0.00117767	2.68279
Zm00001eb024240_B73-Zm00028ab024130_Il14H	YN	0.00150171	0.00265717	0.565153
Zm00001eb024240_B73-Zm00030ab024200_Ki11	YN	NA	NA	NA
Zm00001eb024240_B73-Zm00033ab025290_M162W	YN	NA	NA	NA
Zm00001eb024240_B73-Zm00034ab025260_Mo18W	YN	NA	NA	NA
Zm00001eb030390_B73-Zm00020ab030600_CML69	YN	0.000908539	0.00489172	0.18573
Zm00001eb030390_B73-Zm00028ab030990_Il14H	YN	0.000914724	0.0169264	0.0540414
Zm00001eb030390_B73-Zm00030ab030410_Ki11	YN	0.00228545	0.0321496	0.0710881
Zm00001eb030390_B73-Zm00033ab032080_M162W	YN	NA	NA	NA
Zm00001eb030390_B73-Zm00034ab032190_Mo18W	YN	NA	NA	NA
Zm00001eb033040_B73-Zm00020ab033420_CML69	YN	0.00561443	0.0131361	0.427406
Zm00001eb033040_B73-Zm00033ab035000_M162W	YN	0.00815099	0.0235137	0.346648
Zm00001eb033040_B73-Zm00034ab035120_Mo18W	YN	NA	NA	NA
Zm00001eb037410_B73-Zm00020ab037970_CML69	YN	0.00880572	0.0181391	0.485455
Zm00001eb037410_B73-Zm00028ab037920_Il14H	YN	NA	NA	NA
Zm00001eb037410_B73-Zm00030ab037270_Ki11	YN	0.00874861	0.0179896	0.486314
Zm00001eb037410_B73-Zm00033ab039450_M162W	YN	NA	NA	NA
Zm00001eb037410_B73-Zm00034ab039560_Mo18W	YN	0.010576	0.0130735	0.808961
Zm00001eb061810_B73-Zm00020ab062340_CML69	YN	0.00660202	0.00954885	0.691395
Zm00001eb061810_B73-Zm00034ab065640_Mo18W	YN	NA	0.000779986	0
Zm00001eb077540_B73-Zm00020ab078440_CML69	YN	0.0023916	0.00884127	0.270504
Zm00001eb077540_B73-Zm00028ab078620_Il14H	YN	0.00537666	0.0133836	0.401735
Zm00001eb077540_B73-Zm00030ab077120_Ki11	YN	0.00275653	0.0196958	0.139956
Zm00001eb077540_B73-Zm00033ab081270_M162W	YN	0.0249558	0.056696	0.440168
Zm00001eb077540_B73-Zm00034ab082220_Mo18W	YN	0.00315344	0.0129237	0.244004
Zm00001eb089490_B73-Zm00020ab090660_CML69	YN	NA	NA	NA
Zm00001eb089490_B73-Zm00034ab095070_Mo18W	YN	NA	NA	NA
Zm00001eb091490_B73-Zm00001eb091500_B73	YN	0.00925538	0.00516488	1.79199
Zm00001eb091490_B73-Zm00020ab092440_CML69	YN	0.00181261	0.0034268	0.528951
Zm00001eb091490_B73-Zm00028ab093180_Il14H	YN	0.00875335	0.0052555	1.66556
Zm00001eb091490_B73-Zm00030ab091500_Ki11	YN	0.00817834	0.00678912	1.20462
Zm00001eb091490_B73-Zm00033ab096460_M162W	YN	0.00614202	0.00486984	1.26124
Zm00001eb091490_B73-Zm00034ab097390_Mo18W	YN	0.00817562	0.00679529	1.20313
Zm00001eb091500_B73-Zm00020ab092440_CML69	YN	0.00934438	0.00623701	1.49822
Zm00001eb091500_B73-Zm00028ab093180_Il14H	YN	0.00226401	NA	NA
Zm00001eb091500_B73-Zm00030ab091500_Ki11	YN	0.00173068	0.00129478	1.33665
Zm00001eb091500_B73-Zm00033ab096460_M162W	YN	0.00383637	0.00100542	3.81569
Zm00001eb091500_B73-Zm00034ab097390_Mo18W	YN	0.00172992	0.00129649	1.33431
Zm00001eb112770_B73-Zm00028ab114950_Il14H	YN	0.000468377	NA	NA
Zm00001eb113900_B73-Zm00020ab114580_CML69	YN	0.0306746	0.0630865	0.486232
Zm00001eb113900_B73-Zm00028ab116130_Il14H	YN	0.00147101	0.00377685	0.38948
Zm00001eb113900_B73-Zm00030ab113860_Ki11	YN	0.00147099	0.00504019	0.291852
Zm00001eb113900_B73-Zm00033ab119600_M162W	YN	0.00240716	0.00530104	0.454092
Zm00001eb113900_B73-Zm00034ab120820_Mo18W	YN	0.00240827	0.00662382	0.363577
Zm00001eb115050_B73-Zm00028ab117310_Il14H	YN	0.00171162	0.0102119	0.16761
Zm00001eb115050_B73-Zm00030ab114980_Ki11	YN	0.0794234	0.177791	0.446725
Zm00001eb115050_B73-Zm00033ab121000_M162W	YN	0.0840379	0.173898	0.483261
Zm00001eb115050_B73-Zm00034ab121910_Mo18W	YN	NA	NA	NA
Zm00001eb116510_B73-Zm00030ab116530_Ki11	YN	0.00152611	0.00421966	0.361665
Zm00001eb131200_B73-Zm00020ab132040_CML69	YN	0.00111775	NA	NA
Zm00001eb131200_B73-Zm00028ab134140_Il14H	YN	0.000558759	NA	NA
Zm00001eb131200_B73-Zm00030ab131400_Ki11	YN	0.00729158	0.0177796	0.410108
Zm00001eb131200_B73-Zm00033ab138010_M162W	YN	NA	NA	NA
Zm00001eb131200_B73-Zm00034ab139720_Mo18W	YN	NA	NA	NA
Zm00001eb134970_B73-Zm00020ab136100_CML69	YN	0.00339135	0.0516196	0.065699
Zm00001eb134970_B73-Zm00028ab137960_Il14H	YN	0.00241312	0.0574942	0.0419715
Zm00001eb134970_B73-Zm00030ab135200_Ki11	YN	0.00289048	0.052775	0.0547699
Zm00001eb134970_B73-Zm00033ab142180_M162W	YN	0.00334846	0.0591544	0.0566055
Zm00001eb134970_B73-Zm00034ab143860_Mo18W	YN	0.00291169	0.0563297	0.0516901
Zm00001eb136790_B73-Zm00030ab136880_Ki11	YN	0.00437134	0.0220273	0.198451
Zm00001eb136790_B73-Zm00033ab144250_M162W	YN	0.00193704	0.00901955	0.21476
Zm00001eb138420_B73-Zm00020ab139840_CML69	YN	0.00529078	0.00990649	0.534072
Zm00001eb138420_B73-Zm00028ab141580_Il14H	YN	0.00651829	0.00790191	0.8249
Zm00001eb138420_B73-Zm00030ab138470_Ki11	YN	0.011419	0.01798	0.635096
Zm00001eb138420_B73-Zm00033ab146070_M162W	YN	0.00135933	0.00104498	1.30083
Zm00001eb138420_B73-Zm00034ab147530_Mo18W	YN	0.00651273	0.00873144	0.745893
Zm00001eb164570_B73-Zm00028ab169290_Il14H	YN	0.0882745	0.123016	0.717586
Zm00001eb164570_B73-Zm00033ab174240_M162W	YN	0.0940953	0.275502	0.341541
Zm00001eb164570_B73-Zm00034ab174660_Mo18W	YN	0.078953	0.121083	0.652059
Zm00001eb169030_B73-Zm00020ab170650_CML69	YN	0.0197269	0.0615763	0.320365
Zm00001eb169030_B73-Zm00030ab169230_Ki11	YN	0.0205693	0.0572257	0.359442
Zm00001eb169030_B73-Zm00033ab178800_M162W	YN	0.019753	0.0673942	0.293097
Zm00001eb169030_B73-Zm00034ab179170_Mo18W	YN	0.0198087	0.0804602	0.246193
Zm00001eb174770_B73-Zm00034ab185100_Mo18W	YN	0.00719508	0.0150889	0.476845
Zm00001eb195760_B73-Zm00020ab198270_CML69	YN	0.0229106	0.0558786	0.410006
Zm00001eb195760_B73-Zm00028ab201480_Il14H	YN	0.00554696	0.00906515	0.6119
Zm00001eb195760_B73-Zm00030ab197020_Ki11	YN	0.0206416	0.0547078	0.377306
Zm00001eb195760_B73-Zm00033ab207910_M162W	YN	0.021279	0.0581117	0.366173
Zm00001eb195760_B73-Zm00034ab207910_Mo18W	YN	0.021273	0.0537888	0.395492
Zm00001eb197290_B73-Zm00028ab203100_Il14H	YN	0.00262007	0.00296246	0.884425
Zm00001eb197290_B73-Zm00030ab198640_Ki11	YN	0.0295408	0.0384278	0.768735
Zm00001eb197290_B73-Zm00033ab209470_M162W	YN	0.00153362	0.0047746	0.321204
Zm00001eb197290_B73-Zm00034ab209380_Mo18W	YN	0.00352684	0.00670613	0.525912
Zm00001eb200120_B73-Zm00020ab203020_CML69	YN	0.00689835	0.00815417	0.845991
Zm00001eb200120_B73-Zm00028ab205830_Il14H	YN	0.00542422	0.00441498	1.22859
Zm00001eb200120_B73-Zm00030ab201330_Ki11	YN	0.00396486	0.00965045	0.410848
Zm00001eb200120_B73-Zm00033ab212370_M162W	YN	0.007432	0.0080261	0.925979
Zm00001eb200120_B73-Zm00034ab212110_Mo18W	YN	0.00335467	0.00542364	0.618527
Zm00001eb200700_B73-Zm00020ab203610_CML69	YN	0.00260828	0.0135488	0.19251
Zm00001eb200700_B73-Zm00028ab206370_Il14H	YN	0.00260828	0.0135488	0.19251
Zm00001eb200700_B73-Zm00030ab201870_Ki11	YN	0.00260828	0.0135488	0.19251
Zm00001eb200700_B73-Zm00033ab212980_M162W	YN	NA	NA	NA
Zm00001eb200700_B73-Zm00034ab212690_Mo18W	YN	0.00260828	0.0135488	0.19251
Zm00001eb200710_B73-Zm00020ab203630_CML69	YN	0.00463825	0.00384008	1.20785
Zm00001eb200710_B73-Zm00028ab206390_Il14H	YN	0.00405671	0.00266297	1.52338
Zm00001eb200710_B73-Zm00030ab201890_Ki11	YN	0.00405671	0.00266297	1.52338
Zm00001eb200710_B73-Zm00033ab212990_M162W	YN	0.000993457	NA	NA
Zm00001eb200710_B73-Zm00034ab212730_Mo18W	YN	0.00463737	0.0025592	1.81204
Zm00001eb202350_B73-Zm00028ab208200_Il14H	YN	0.00453257	0.00768627	0.589697
Zm00001eb202350_B73-Zm00030ab203640_Ki11	YN	0.00266449	0.00380112	0.700976
Zm00001eb202350_B73-Zm00033ab214780_M162W	YN	0.000820592	0.00355285	0.230967
Zm00001eb202350_B73-Zm00034ab214600_Mo18W	YN	0.00210043	0.00516837	0.406401
Zm00001eb226690_B73-Zm00001eb226700_B73	YN	0.0641004	0.123697	0.518206
Zm00001eb226690_B73-Zm00020ab229420_CML69	YN	0.0628995	0.121054	0.5196
Zm00001eb226690_B73-Zm00028ab232950_Il14H	YN	NA	NA	NA
Zm00001eb226690_B73-Zm00028ab232960_Il14H	YN	0.0640579	0.11556	0.554325
Zm00001eb226690_B73-Zm00030ab228010_Ki11	YN	0.0613516	0.121556	0.504718
Zm00001eb226690_B73-Zm00033ab239750_M162W	YN	0.00254794	0.0081394	0.313038
Zm00001eb226690_B73-Zm00033ab239780_M162W	YN	0.0644104	0.121305	0.530977
Zm00001eb226690_B73-Zm00034ab240640_Mo18W	YN	0.00390344	0.0103867	0.375813
Zm00001eb226690_B73-Zm00034ab240650_Mo18W	YN	0.0613516	0.121556	0.504718
Zm00001eb226700_B73-Zm00020ab229420_CML69	YN	0.003711	0.00840905	0.441311
Zm00001eb226700_B73-Zm00028ab232950_Il14H	YN	0.050913	0.116209	0.438115
Zm00001eb226700_B73-Zm00028ab232960_Il14H	YN	0.00423838	0.0134812	0.314391
Zm00001eb226700_B73-Zm00030ab228010_Ki11	YN	0.00747724	0.00993013	0.752985
Zm00001eb226700_B73-Zm00033ab239750_M162W	YN	0.0652914	0.120506	0.541812
Zm00001eb226700_B73-Zm00033ab239780_M162W	YN	0.0023184	0.0013907	1.66708
Zm00001eb226700_B73-Zm00034ab240640_Mo18W	YN	0.0652922	0.122105	0.534722
Zm00001eb226700_B73-Zm00034ab240650_Mo18W	YN	0.00747724	0.00993013	0.752985
Zm00001eb226710_B73-Zm00020ab229430_CML69	YN	0.000976978	0.0140399	0.0695856
Zm00001eb226710_B73-Zm00028ab232980_Il14H	YN	0.000488641	0.003084	0.158444
Zm00001eb226710_B73-Zm00030ab228020_Ki11	YN	NA	NA	NA
Zm00001eb226710_B73-Zm00033ab239790_M162W	YN	NA	NA	NA
Zm00001eb226710_B73-Zm00034ab240660_Mo18W	YN	0.00146598	0.0140435	0.104389
Zm00001eb226720_B73-Zm00020ab229440_CML69	YN	0.00616291	0.0281003	0.219318
Zm00001eb226720_B73-Zm00028ab233020_Il14H	YN	0.00762422	0.0178963	0.426021
Zm00001eb226720_B73-Zm00030ab228060_Ki11	YN	0.000947014	NA	NA
Zm00001eb226720_B73-Zm00033ab239810_M162W	YN	NA	NA	NA
Zm00001eb226720_B73-Zm00034ab240670_Mo18W	YN	0.00616291	0.0281003	0.219318
Zm00001eb253770_B73-Zm00033ab268680_M162W	YN	NA	NA	NA
Zm00001eb253770_B73-Zm00034ab269820_Mo18W	YN	0.00657958	0.0114631	0.573977
Zm00001eb261660_B73-Zm00020ab265320_CML69	YN	0.0811522	0.120274	0.674726
Zm00001eb261660_B73-Zm00028ab269230_Il14H	YN	0.0687768	0.132179	0.520329
Zm00001eb261660_B73-Zm00028ab269280_Il14H	YN	NA	NA	NA
Zm00001eb261660_B73-Zm00030ab263600_Ki11	YN	0.00048736	0.00151815	0.321023
Zm00001eb261660_B73-Zm00033ab277480_M162W	YN	0.0728139	0.135824	0.53609
Zm00001eb261660_B73-Zm00033ab277580_M162W	YN	NA	NA	NA
Zm00001eb261660_B73-Zm00034ab278310_Mo18W	YN	0.070991	0.128673	0.551715
Zm00001eb261660_B73-Zm00034ab278420_Mo18W	YN	NA	NA	NA
Zm00001eb271410_B73-Zm00020ab275780_CML69	YN	NA	0.0029715	0
Zm00001eb271410_B73-Zm00030ab272110_Ki11	YN	NA	0.00139488	0
Zm00001eb271410_B73-Zm00033ab288460_M162W	YN	0.00930759	0.0163752	0.568395
Zm00001eb271410_B73-Zm00034ab291020_Mo18W	YN	0.00179877	NA	NA
Zm00001eb283180_B73-Zm00020ab287160_CML69	YN	0.000455415	0.00270618	0.168287
Zm00001eb283180_B73-Zm00028ab290860_Il14H	YN	0.00395924	0.00774446	0.511235
Zm00001eb283180_B73-Zm00030ab283840_Ki11	YN	0.000455415	0.00270618	0.168287
Zm00001eb283180_B73-Zm00033ab300460_M162W	YN	0.022876	0.0335941	0.680953
Zm00001eb283180_B73-Zm00034ab303210_Mo18W	YN	0.00490036	0.014036	0.349127
Zm00001eb283200_B73-Zm00030ab283850_Ki11	YN	0.0302216	0.0152068	1.98737
Zm00001eb283200_B73-Zm00034ab303230_Mo18W	YN	0.0361989	0.0345365	1.04813
Zm00001eb291370_B73-Zm00020ab295390_CML69	YN	0.000390957	0.00114964	0.34007
Zm00001eb291370_B73-Zm00033ab308930_M162W	YN	0.00123972	0.00799435	0.155075
Zm00001eb291370_B73-Zm00034ab311830_Mo18W	YN	0.000782353	0.00925808	0.0845049
Zm00001eb304860_B73-Zm00028ab312360_Il14H	YN	0.0023901	0.00231602	1.03199
Zm00001eb304860_B73-Zm00033ab322920_M162W	YN	0.00234163	0.00733537	0.319224
Zm00001eb310010_B73-Zm00020ab314420_CML69	YN	0.0174805	0.0392794	0.44503
Zm00001eb310010_B73-Zm00028ab318060_Il14H	YN	0.0135929	0.039266	0.346174
Zm00001eb310010_B73-Zm00033ab328810_M162W	YN	0.0135929	0.039266	0.346174
Zm00001eb318600_B73-Zm00020ab323240_CML69	YN	0.00206055	0.0155937	0.13214
Zm00001eb318600_B73-Zm00030ab320740_Ki11	YN	0.00304238	0.0119063	0.255527
Zm00001eb318600_B73-Zm00033ab338110_M162W	YN	0.00205931	0.00563671	0.365339
Zm00001eb318600_B73-Zm00034ab340890_Mo18W	YN	NA	NA	NA
Zm00001eb349330_B73-Zm00020ab354140_CML69	YN	0.0199831	0.0322437	0.619751
Zm00001eb349330_B73-Zm00028ab358660_Il14H	YN	0.0155275	0.0204187	0.760452
Zm00001eb349330_B73-Zm00030ab351700_Ki11	YN	0.0136695	0.0401228	0.340692
Zm00001eb349330_B73-Zm00033ab370250_M162W	YN	0.0147472	0.0207067	0.712197
Zm00001eb349330_B73-Zm00034ab373260_Mo18W	YN	0.0199831	0.0322437	0.619751
Zm00001eb363970_B73-Zm00020ab369160_CML69	YN	0.000809238	0.0393625	0.0205586
Zm00001eb363970_B73-Zm00028ab373810_Il14H	YN	0.000809025	0.046329	0.0174626
Zm00001eb363970_B73-Zm00030ab366560_Ki11	YN	0.000814768	0.0341293	0.023873
Zm00001eb363970_B73-Zm00033ab385590_M162W	YN	0.000812105	0.0382835	0.021213
Zm00001eb363970_B73-Zm00034ab388700_Mo18W	YN	0.0016361	0.0524201	0.0312113
Zm00001eb378630_B73-Zm00020ab384570_CML69	YN	0.00208314	0.0134545	0.154828
Zm00001eb378630_B73-Zm00028ab388650_Il14H	YN	0.000638767	0.0114163	0.055952
Zm00001eb378630_B73-Zm00030ab381640_Ki11	YN	0.0268369	0.0431661	0.621714
Zm00001eb378630_B73-Zm00033ab400620_M162W	YN	0.00127762	0.0152992	0.0835091
Zm00001eb378630_B73-Zm00034ab402890_Mo18W	YN	0.00189885	0.00842496	0.225384
Zm00001eb410900_B73-Zm00020ab417070_CML69	YN	0.00458547	0.0040656	1.12787
Zm00001eb410900_B73-Zm00028ab421640_Il14H	YN	0.00458547	0.0040656	1.12787
Zm00001eb410900_B73-Zm00030ab414370_Ki11	YN	0.00953072	0.0163508	0.582892
Zm00001eb410900_B73-Zm00033ab434540_M162W	YN	NA	NA	NA
Zm00001eb410900_B73-Zm00034ab436770_Mo18W	YN	NA	NA	NA
Zm00001eb414490_B73-Zm00020ab420980_CML69	YN	0.00158859	0.00301219	0.527387
Zm00001eb414490_B73-Zm00028ab425670_Il14H	YN	0.00325179	0.00419338	0.77546
Zm00001eb414490_B73-Zm00030ab418380_Ki11	YN	0.00253269	0.0061822	0.409674
Zm00001eb414490_B73-Zm00033ab438480_M162W	YN	0.0212566	0.0392432	0.541665
Zm00001eb414490_B73-Zm00034ab440960_Mo18W	YN	0.0033443	0.00446335	0.749282
Zm00001eb418840_B73-Zm00020ab425680_CML69	YN	0.00441757	0.00893363	0.494488
Zm00001eb418840_B73-Zm00028ab430660_Il14H	YN	NA	NA	NA
Zm00001eb418840_B73-Zm00033ab443590_M162W	YN	0.00785955	0.0169453	0.463818
Zm00001eb418840_B73-Zm00034ab445800_Mo18W	YN	0.00785955	0.0169453	0.463818
Zm00001eb419270_B73-Zm00020ab426140_CML69	YN	0.0117626	0.0211412	0.556382
Zm00018ab011400_B97-Zm00001eb010990_B73	YN	0.00346276	0.0441778	0.0783825
Zm00018ab011400_B97-Zm00019ab011490_CML52	YN	0.00345262	0.0372483	0.0926919
Zm00018ab011400_B97-Zm00021ab011160_CML103	YN	0.00217163	0.00930376	0.233414
Zm00018ab011400_B97-Zm00022ab010930_CML228	YN	0.000430888	0.0269862	0.015967
Zm00018ab011400_B97-Zm00023ab012040_CML247	YN	0.00345262	0.0372483	0.0926919
Zm00018ab011400_B97-Zm00024ab011560_CML277	YN	0.00258363	0.0273067	0.0946153
Zm00018ab011400_B97-Zm00025ab011690_CML322	YN	0.00390506	0.0311175	0.125494
Zm00018ab011400_B97-Zm00026ab010950_CML333	YN	0.00519781	0.0467647	0.111148
Zm00018ab011400_B97-Zm00027ab011260_HP301	YN	0.00173884	0.00460207	0.377839
Zm00018ab011400_B97-Zm00028ab011100_Il14H	YN	0.00215945	0.00477716	0.452038
Zm00018ab011400_B97-Zm00029ab011250_Ki3	YN	0.00345262	0.0372483	0.0926919
Zm00018ab011400_B97-Zm00030ab011210_Ki11	YN	0.001303	0.00693466	0.187897
Zm00018ab011400_B97-Zm00031ab011330_Ky21	YN	0.00345818	0.0292267	0.118323
Zm00018ab011400_B97-Zm00033ab011760_M162W	YN	0.00346276	0.0441778	0.0783825
Zm00018ab011400_B97-Zm00034ab011550_Mo18W	YN	0.00346276	0.0441778	0.0783825
Zm00018ab011400_B97-Zm00035ab011550_Ms71	YN	NA	0.00688699	0
Zm00018ab011400_B97-Zm00036ab011530_NC350	YN	0.00258363	0.0273067	0.0946153
Zm00018ab011400_B97-Zm00037ab011130_NC358	YN	0.00520459	0.0388699	0.133898
Zm00018ab011400_B97-Zm00038ab011440_Oh7B	YN	0.00345584	0.0369363	0.0935622
Zm00018ab011400_B97-Zm00039ab011350_Oh43	YN	0.00345818	0.0292267	0.118323
Zm00018ab011400_B97-Zm00040ab011740_P39	YN	NA	NA	NA
Zm00018ab011400_B97-Zm00041ab011730_Tx303	YN	0.00520459	0.0388699	0.133898
Zm00018ab011400_B97-Zm00042ab011450_Tzi8	YN	0.00215945	0.00477716	0.452038
Zm00018ab016280_B97-Zm00001eb015450_B73	YN	0.0217579	0.0648475	0.335524
Zm00018ab016280_B97-Zm00019ab015720_CML52	YN	0.00783867	0.0127974	0.612519
Zm00018ab016280_B97-Zm00020ab015970_CML69	YN	0.00817847	0.0390823	0.209263
Zm00018ab016280_B97-Zm00021ab015450_CML103	YN	0.0761301	0.143329	0.531156
Zm00018ab016280_B97-Zm00022ab015390_CML228	YN	0.0051626	0.019571	0.263788
Zm00018ab016280_B97-Zm00024ab015970_CML277	YN	0.0048853	0.0260734	0.187367
Zm00018ab016280_B97-Zm00025ab016390_CML322	YN	0.00654443	0.0199403	0.328201
Zm00018ab016280_B97-Zm00026ab015450_CML333	YN	0.00649057	0.0308784	0.210198
Zm00018ab016280_B97-Zm00027ab015740_HP301	YN	NA	NA	NA
Zm00018ab016280_B97-Zm00028ab015840_Il14H	YN	0.00580016	0.0137411	0.422104
Zm00018ab016280_B97-Zm00029ab015760_Ki3	YN	0.00514312	0.0198977	0.258478
Zm00018ab016280_B97-Zm00030ab015630_Ki11	YN	0.0278018	0.0481794	0.577048
Zm00018ab016280_B97-Zm00034ab016210_Mo18W	YN	0.00576053	0.025564	0.225337
Zm00018ab016280_B97-Zm00035ab016010_Ms71	YN	0.00514312	0.0198977	0.258478
Zm00018ab016280_B97-Zm00036ab015910_NC350	YN	0.0191607	0.0515151	0.371944
Zm00018ab016280_B97-Zm00037ab015760_NC358	YN	0.00395161	0.0176755	0.223564
Zm00018ab016280_B97-Zm00038ab016040_Oh7B	YN	0.00574144	0.0179417	0.320005
Zm00018ab016280_B97-Zm00039ab015880_Oh43	YN	0.00574144	0.0179417	0.320005
Zm00018ab016280_B97-Zm00040ab016470_P39	YN	0.00514312	0.0198977	0.258478
Zm00018ab016280_B97-Zm00042ab016000_Tzi8	YN	0.0166415	0.0600006	0.277356
Zm00018ab025360_B97-Zm00001eb024240_B73	YN	0.00617625	0.00499972	1.23532
Zm00018ab025360_B97-Zm00019ab023910_CML52	YN	0.006175	0.00500217	1.23446
Zm00018ab025360_B97-Zm00020ab024330_CML69	YN	0.00754595	0.00338505	2.2292
Zm00018ab025360_B97-Zm00021ab024170_CML103	YN	0.00617625	0.00499972	1.23532
Zm00018ab025360_B97-Zm00022ab023870_CML228	YN	0.00617625	0.00499972	1.23532
Zm00018ab025360_B97-Zm00023ab024970_CML247	YN	0.00653322	0.00531516	1.22917
Zm00018ab025360_B97-Zm00024ab024580_CML277	YN	0.0151521	0.0189626	0.799053
Zm00018ab025360_B97-Zm00025ab025140_CML322	YN	0.00617625	0.00499972	1.23532
Zm00018ab025360_B97-Zm00026ab024020_CML333	YN	0.00617625	0.00499972	1.23532
Zm00018ab025360_B97-Zm00027ab024110_HP301	YN	NA	NA	NA
Zm00018ab025360_B97-Zm00028ab024130_Il14H	YN	0.00584035	0.0046508	1.25577
Zm00018ab025360_B97-Zm00029ab024470_Ki3	YN	0.00617625	0.00499972	1.23532
Zm00018ab025360_B97-Zm00030ab024200_Ki11	YN	0.00617625	0.00499972	1.23532
Zm00018ab025360_B97-Zm00031ab024790_Ky21	YN	0.006175	0.00500217	1.23446
Zm00018ab025360_B97-Zm00033ab025290_M162W	YN	0.00617625	0.00499972	1.23532
Zm00018ab025360_B97-Zm00034ab025260_Mo18W	YN	0.00617625	0.00499972	1.23532
Zm00018ab025360_B97-Zm00035ab024700_Ms71	YN	0.00584324	0.00348162	1.67831
Zm00018ab025360_B97-Zm00036ab024530_NC350	YN	0.00617625	0.00499972	1.23532
Zm00018ab025360_B97-Zm00037ab024180_NC358	YN	0.00560686	0.00384834	1.45695
Zm00018ab025360_B97-Zm00038ab024960_Oh7B	YN	0.00584324	0.00348162	1.67831
Zm00018ab025360_B97-Zm00039ab024470_Oh43	YN	0.00584324	0.00348162	1.67831
Zm00018ab025360_B97-Zm00040ab025570_P39	YN	0.00584324	0.00348162	1.67831
Zm00018ab025360_B97-Zm00041ab024940_Tx303	YN	0.00584324	0.00348162	1.67831
Zm00018ab025360_B97-Zm00042ab024450_Tzi8	YN	0.006175	0.00500217	1.23446
Zm00018ab032210_B97-Zm00001eb030390_B73	YN	NA	NA	NA
Zm00018ab032210_B97-Zm00019ab030150_CML52	YN	0.000454113	NA	NA
Zm00018ab032210_B97-Zm00020ab030600_CML69	YN	0.000908539	0.00489172	0.18573
Zm00018ab032210_B97-Zm00021ab030750_CML103	YN	0.00320099	0.0321887	0.0994446
Zm00018ab032210_B97-Zm00022ab031470_CML228	YN	0.00412423	0.0575394	0.0716767
Zm00018ab032210_B97-Zm00023ab031550_CML247	YN	0.000454113	NA	NA
Zm00018ab032210_B97-Zm00024ab030920_CML277	YN	0.00182675	0.00238403	0.766243
Zm00018ab032210_B97-Zm00025ab031870_CML322	YN	0.00320099	0.0321887	0.0994446
Zm00018ab032210_B97-Zm00026ab030170_CML333	YN	0.000454113	NA	NA
Zm00018ab032210_B97-Zm00027ab030830_HP301	YN	0.000454113	NA	NA
Zm00018ab032210_B97-Zm00028ab030990_Il14H	YN	0.000914724	0.0169264	0.0540414
Zm00018ab032210_B97-Zm00030ab030410_Ki11	YN	0.00228545	0.0321496	0.0710881
Zm00018ab032210_B97-Zm00031ab031530_Ky21	YN	0.00321575	0.0215756	0.149046
Zm00018ab032210_B97-Zm00033ab032080_M162W	YN	NA	NA	NA
Zm00018ab032210_B97-Zm00034ab032190_Mo18W	YN	NA	NA	NA
Zm00018ab032210_B97-Zm00035ab031560_Ms71	YN	NA	NA	NA
Zm00018ab032210_B97-Zm00036ab030930_NC350	YN	0.000454113	NA	NA
Zm00018ab032210_B97-Zm00038ab031580_Oh7B	YN	0.00229216	0.0168408	0.136107
Zm00018ab032210_B97-Zm00040ab032320_P39	YN	0.000454113	NA	NA
Zm00018ab032210_B97-Zm00041ab031990_Tx303	YN	0.00321575	0.0215756	0.149046
Zm00018ab032210_B97-Zm00042ab031200_Tzi8	YN	0.00321575	0.0215756	0.149046
Zm00018ab035060_B97-Zm00001eb033040_B73	YN	0.00561443	0.0131361	0.427406
Zm00018ab035060_B97-Zm00019ab032730_CML52	YN	0.00382567	0.0122684	0.311831
Zm00018ab035060_B97-Zm00020ab033420_CML69	YN	NA	NA	NA
Zm00018ab035060_B97-Zm00021ab033500_CML103	YN	0.00198506	0.00435382	0.455934
Zm00018ab035060_B97-Zm00022ab034040_CML228	YN	0.00561443	0.0131361	0.427406
Zm00018ab035060_B97-Zm00023ab034300_CML247	YN	0.00576393	0.00981183	0.587447
Zm00018ab035060_B97-Zm00024ab033620_CML277	YN	0.0392278	0.0325511	1.20512
Zm00018ab035060_B97-Zm00025ab034800_CML322	YN	0.00561443	0.0131361	0.427406
Zm00018ab035060_B97-Zm00026ab032930_CML333	YN	0.00519425	0.00690599	0.752138
Zm00018ab035060_B97-Zm00027ab033720_HP301	YN	0.00229959	0.00769176	0.298968
Zm00018ab035060_B97-Zm00029ab034310_Ki3	YN	0.000642307	0.00348365	0.184378
Zm00018ab035060_B97-Zm00033ab035000_M162W	YN	0.00375056	0.0129249	0.29018
Zm00018ab035060_B97-Zm00034ab035120_Mo18W	YN	0.00561443	0.0131361	0.427406
Zm00018ab035060_B97-Zm00035ab034320_Ms71	YN	0.0043336	0.013026	0.332688
Zm00018ab035060_B97-Zm00036ab033920_NC350	YN	0.00374218	0.0104059	0.35962
Zm00018ab035060_B97-Zm00037ab033340_NC358	YN	0.00374218	0.0104059	0.35962
Zm00018ab035060_B97-Zm00038ab034250_Oh7B	YN	NA	NA	NA
Zm00018ab035060_B97-Zm00039ab033870_Oh43	YN	0.00519425	0.00690599	0.752138
Zm00018ab035060_B97-Zm00040ab035290_P39	YN	0.00561443	0.0131361	0.427406
Zm00018ab035060_B97-Zm00041ab034490_Tx303	YN	0.00223437	0.00649601	0.34396
Zm00018ab035060_B97-Zm00042ab034060_Tzi8	YN	0.000984327	0.00511452	0.192457
Zm00018ab039170_B97-Zm00001eb037410_B73	YN	0.00765904	0.0192472	0.39793
Zm00018ab039170_B97-Zm00019ab036720_CML52	YN	0.0066526	0.0160814	0.413683
Zm00018ab039170_B97-Zm00020ab037970_CML69	YN	0.00633319	0.0207033	0.305902
Zm00018ab039170_B97-Zm00022ab037950_CML228	YN	0.00952071	0.0185587	0.513004
Zm00018ab039170_B97-Zm00023ab038750_CML247	YN	0.00748668	0.0222562	0.336387
Zm00018ab039170_B97-Zm00024ab037970_CML277	YN	0.00918184	0.0226045	0.406196
Zm00018ab039170_B97-Zm00025ab038860_CML322	YN	0.0066526	0.0160814	0.413683
Zm00018ab039170_B97-Zm00026ab036830_CML333	YN	0.0066526	0.0160814	0.413683
Zm00018ab039170_B97-Zm00027ab037810_HP301	YN	0.00877617	0.020402	0.430162
Zm00018ab039170_B97-Zm00028ab037920_Il14H	YN	0.00765904	0.0192472	0.39793
Zm00018ab039170_B97-Zm00029ab038440_Ki3	YN	0.00954592	0.0195237	0.488941
Zm00018ab039170_B97-Zm00030ab037270_Ki11	YN	0.0111941	0.0200676	0.55782
Zm00018ab039170_B97-Zm00031ab038930_Ky21	YN	0.00739883	0.0163207	0.453339
Zm00018ab039170_B97-Zm00033ab039450_M162W	YN	0.00765904	0.0192472	0.39793
Zm00018ab039170_B97-Zm00034ab039560_Mo18W	YN	0.011235	0.0199594	0.562889
Zm00018ab039170_B97-Zm00035ab038650_Ms71	YN	0.00155594	0.00903845	0.172147
Zm00018ab039170_B97-Zm00036ab038270_NC350	YN	0.00587125	0.0170573	0.344207
Zm00018ab039170_B97-Zm00037ab037280_NC358	YN	0.00675269	0.0205428	0.328713
Zm00018ab039170_B97-Zm00038ab038530_Oh7B	YN	0.00835205	0.0222747	0.374957
Zm00018ab039170_B97-Zm00039ab037740_Oh43	YN	0.00846124	0.0190469	0.444232
Zm00018ab039170_B97-Zm00040ab039560_P39	YN	0.00739883	0.0163207	0.453339
Zm00018ab039170_B97-Zm00041ab038480_Tx303	YN	0.0109081	0.0196529	0.555038
Zm00018ab039170_B97-Zm00042ab038180_Tzi8	YN	0.00954592	0.0195237	0.488941
Zm00018ab045310_B97-Zm00019ab042130_CML52	YN	0.00814887	0.037569	0.216904
Zm00018ab045310_B97-Zm00022ab043340_CML228	YN	0.00685996	0.0177172	0.387191
Zm00018ab045310_B97-Zm00023ab044630_CML247	YN	0.0285846	0.0718362	0.397913
Zm00018ab045310_B97-Zm00026ab042580_CML333	YN	0.000476409	NA	NA
Zm00018ab045310_B97-Zm00027ab043290_HP301	YN	0.00143056	0.014488	0.0987405
Zm00018ab045310_B97-Zm00029ab044410_Ki3	YN	NA	NA	NA
Zm00018ab045310_B97-Zm00030ab042960_Ki11	YN	0.00728811	0.0181594	0.401341
Zm00018ab045310_B97-Zm00031ab044640_Ky21	YN	0.00242076	0.00831085	0.291277
Zm00018ab045310_B97-Zm00033ab045290_M162W	YN	0.0125252	0.0426081	0.293963
Zm00018ab045310_B97-Zm00034ab045640_Mo18W	YN	0.001908	0.0130268	0.146468
Zm00018ab045310_B97-Zm00035ab044280_Ms71	YN	0.000519478	0.0105859	0.0490729
Zm00018ab045310_B97-Zm00037ab043150_NC358	YN	NA	NA	NA
Zm00018ab045310_B97-Zm00038ab044250_Oh7B	YN	0.000519478	0.0105859	0.0490729
Zm00018ab045310_B97-Zm00039ab043460_Oh43	YN	NA	NA	NA
Zm00018ab045310_B97-Zm00041ab044200_Tx303	YN	NA	NA	NA
Zm00018ab045310_B97-Zm00042ab043840_Tzi8	YN	NA	NA	NA
Zm00018ab079680_B97-Zm00001eb077540_B73	YN	0.00247928	0.0134097	0.184887
Zm00018ab079680_B97-Zm00019ab075180_CML52	YN	0.00624776	0.0106116	0.588764
Zm00018ab079680_B97-Zm00020ab078440_CML69	YN	0.00289575	0.0152095	0.190391
Zm00018ab079680_B97-Zm00021ab077930_CML103	YN	0.0041888	0.0227667	0.183988
Zm00018ab079680_B97-Zm00022ab078130_CML228	YN	0.00134557	0.00258696	0.520134
Zm00018ab079680_B97-Zm00023ab079590_CML247	YN	0.00344021	0.0157544	0.218365
Zm00018ab079680_B97-Zm00024ab078790_CML277	YN	0.0257141	0.0585374	0.439276
Zm00018ab079680_B97-Zm00025ab079620_CML322	YN	NA	NA	NA
Zm00018ab079680_B97-Zm00026ab077560_CML333	YN	0.00179515	0.00258487	0.694484
Zm00018ab079680_B97-Zm00027ab077710_HP301	YN	0.00223094	0.0159616	0.139769
Zm00018ab079680_B97-Zm00028ab078620_Il14H	YN	0.00573335	0.01117	0.513281
Zm00018ab079680_B97-Zm00029ab079090_Ki3	YN	0.00223094	0.0159616	0.139769
Zm00018ab079680_B97-Zm00030ab077120_Ki11	YN	0.00223094	0.0159616	0.139769
Zm00018ab079680_B97-Zm00031ab080480_Ky21	YN	NA	NA	NA
Zm00018ab079680_B97-Zm00033ab081270_M162W	YN	0.0232781	0.0405292	0.574353
Zm00018ab079680_B97-Zm00034ab082220_Mo18W	YN	0.00373986	0.0188857	0.198026
Zm00018ab079680_B97-Zm00035ab079690_Ms71	YN	NA	NA	NA
Zm00018ab079680_B97-Zm00037ab077790_NC358	YN	0.00240819	0.0175468	0.137244
Zm00018ab079680_B97-Zm00038ab079430_Oh7B	YN	0.00223094	0.0159616	0.139769
Zm00018ab079680_B97-Zm00039ab077960_Oh43	YN	0.00289513	0.00431627	0.670747
Zm00018ab079680_B97-Zm00040ab082590_P39	YN	0.00612757	0.0115448	0.530766
Zm00018ab079680_B97-Zm00041ab079350_Tx303	YN	0.00223094	0.0159616	0.139769
Zm00018ab079680_B97-Zm00042ab078640_Tzi8	YN	0.00134557	0.00258696	0.520134
Zm00018ab090200_B97-Zm00020ab088630_CML69	YN	NA	NA	NA
Zm00018ab090200_B97-Zm00022ab088400_CML228	YN	NA	NA	NA
Zm00018ab090200_B97-Zm00029ab090220_Ki3	YN	NA	NA	NA
Zm00018ab092070_B97-Zm00001eb089490_B73	YN	0.0277177	0.0480452	0.576909
Zm00018ab092070_B97-Zm00019ab087030_CML52	YN	NA	NA	NA
Zm00018ab092070_B97-Zm00020ab090660_CML69	YN	0.0277177	0.0480452	0.576909
Zm00018ab092070_B97-Zm00021ab089950_CML103	YN	0.000950954	0.00135906	0.699713
Zm00018ab092070_B97-Zm00021ab089960_CML103	YN	0.000951189	0.0013581	0.700382
Zm00018ab092070_B97-Zm00026ab089970_CML333	YN	0.00871927	0.0176276	0.494638
Zm00018ab092070_B97-Zm00026ab089980_CML333	YN	0.00222783	0.00785218	0.283721
Zm00018ab092070_B97-Zm00031ab093300_Ky21	YN	0.0277177	0.0480452	0.576909
Zm00018ab092070_B97-Zm00034ab095070_Mo18W	YN	0.0277177	0.0480452	0.576909
Zm00018ab092070_B97-Zm00041ab092390_Tx303	YN	0.0277177	0.0480452	0.576909
Zm00018ab092140_B97-Zm00021ab090050_CML103	YN	0.0085346	0.0193536	0.440983
Zm00018ab092140_B97-Zm00023ab092430_CML247	YN	0.0085346	0.0193536	0.440983
Zm00018ab092140_B97-Zm00025ab090280_CML322	YN	0.0134426	0.0281617	0.477334
Zm00018ab092140_B97-Zm00027ab090550_HP301	YN	0.00872904	0.0176067	0.495779
Zm00018ab092140_B97-Zm00028ab089100_Il14H	YN	0.0134426	0.0281617	0.477334
Zm00018ab092140_B97-Zm00030ab089560_Ki11	YN	0.000602077	0.00171014	0.352063
Zm00018ab092140_B97-Zm00033ab094410_M162W	YN	0.00872904	0.0176067	0.495779
Zm00018ab092140_B97-Zm00035ab092470_Ms71	YN	0.00919091	0.0191809	0.479169
Zm00018ab092140_B97-Zm00036ab092700_NC350	YN	0.0085346	0.0193536	0.440983
Zm00018ab092140_B97-Zm00038ab089930_Oh7B	YN	0.0134426	0.0281617	0.477334
Zm00018ab092140_B97-Zm00040ab093800_P39	YN	0.0139783	0.0286399	0.488071
Zm00018ab092140_B97-Zm00042ab091750_Tzi8	YN	0.0085346	0.0193536	0.440983
Zm00018ab094110_B97-Zm00001eb091490_B73	YN	0.00875335	0.0052555	1.66556
Zm00018ab094110_B97-Zm00001eb091500_B73	YN	0.00226401	NA	NA
Zm00018ab094110_B97-Zm00019ab088870_CML52	YN	0.0102861	0.00497729	2.0666
Zm00018ab094110_B97-Zm00020ab092440_CML69	YN	0.00886098	0.00629174	1.40835
Zm00018ab094110_B97-Zm00021ab091790_CML103	YN	0.00875335	0.0052555	1.66556
Zm00018ab094110_B97-Zm00021ab091800_CML103	YN	0.00226401	NA	NA
Zm00018ab094110_B97-Zm00022ab092240_CML228	YN	0.00156325	0.0017939	0.871426
Zm00018ab094110_B97-Zm00023ab094540_CML247	YN	0.00130201	0.00128176	1.0158
Zm00018ab094110_B97-Zm00024ab093410_CML277	YN	0.0017365	NA	NA
Zm00018ab094110_B97-Zm00025ab094450_CML322	YN	0.0135027	0.00732558	1.84323
Zm00018ab094110_B97-Zm00026ab091890_CML333	YN	0.00873245	0.00654057	1.33512
Zm00018ab094110_B97-Zm00026ab091900_CML333	YN	0.00226401	NA	NA
Zm00018ab094110_B97-Zm00027ab092390_HP301	YN	NA	NA	NA
Zm00018ab094110_B97-Zm00028ab093180_Il14H	YN	NA	NA	NA
Zm00018ab094110_B97-Zm00029ab094170_Ki3	YN	0.00156325	0.0017939	0.871426
Zm00018ab094110_B97-Zm00030ab091500_Ki11	YN	0.00130223	0.00128158	1.01612
Zm00018ab094110_B97-Zm00031ab095470_Ky21	YN	0.00919495	0.0273336	0.336397
Zm00018ab094110_B97-Zm00031ab095480_Ky21	YN	0.00226423	0.00114343	1.98021
Zm00018ab094110_B97-Zm00033ab096460_M162W	YN	0.00217145	0.00128278	1.69277
Zm00018ab094110_B97-Zm00034ab097390_Mo18W	YN	0.00130175	0.00128299	1.01462
Zm00018ab094110_B97-Zm00035ab094230_Ms71	YN	0.000867742	0.00128212	0.676804
Zm00018ab094110_B97-Zm00036ab094640_NC350	YN	0.000867742	0.00128212	0.676804
Zm00018ab094110_B97-Zm00037ab091970_NC358	YN	0.0129778	0.00742617	1.74758
Zm00018ab094110_B97-Zm00038ab093920_Oh7B	YN	0.00919495	0.0273336	0.336397
Zm00018ab094110_B97-Zm00038ab093940_Oh7B	YN	0.0125637	0.0135077	0.930117
Zm00018ab094110_B97-Zm00039ab092260_Oh43	YN	0.00260679	0.00128183	2.03364
Zm00018ab094110_B97-Zm00040ab098090_P39	YN	NA	NA	NA
Zm00018ab094110_B97-Zm00041ab094490_Tx303	YN	0.00920468	0.00524344	1.75547
Zm00018ab094110_B97-Zm00041ab094500_Tx303	YN	0.00226401	NA	NA
Zm00018ab094110_B97-Zm00042ab093960_Tzi8	YN	0.000867742	0.00128212	0.676804
Zm00018ab113130_B97-Zm00019ab106920_CML52	YN	0.0024228	0.00326071	0.743028
Zm00018ab113130_B97-Zm00020ab110700_CML69	YN	0.000991756	0.0033973	0.291925
Zm00018ab113130_B97-Zm00021ab110580_CML103	YN	0.00365334	0.00601796	0.607073
Zm00018ab113130_B97-Zm00022ab111550_CML228	YN	0.00213442	0.00457618	0.466419
Zm00018ab113130_B97-Zm00023ab113280_CML247	YN	0.00255896	0.0017098	1.49664
Zm00018ab113130_B97-Zm00024ab111870_CML277	YN	0.00174704	0.00383437	0.455625
Zm00018ab113130_B97-Zm00025ab113800_CML322	YN	0.00365705	0.00600685	0.608812
Zm00018ab113130_B97-Zm00026ab109820_CML333	YN	0.000345254	NA	NA
Zm00018ab113130_B97-Zm00027ab110700_HP301	YN	0.00321252	0.00363477	0.88383
Zm00018ab113130_B97-Zm00028ab112340_Il14H	YN	0.00458912	0.00944898	0.485674
Zm00018ab113130_B97-Zm00029ab113430_Ki3	YN	0.0024708	0.00655415	0.376982
Zm00018ab113130_B97-Zm00030ab110210_Ki11	YN	0.000689518	0.00297684	0.231627
Zm00018ab113130_B97-Zm00031ab114070_Ky21	YN	0.00103599	0.00197458	0.524661
Zm00018ab113130_B97-Zm00033ab115690_M162W	YN	0.00201802	0.00429139	0.470248
Zm00018ab113130_B97-Zm00034ab116960_Mo18W	YN	0.00255896	0.0017098	1.49664
Zm00018ab113130_B97-Zm00036ab113470_NC350	YN	0.00321169	0.00272552	1.17838
Zm00018ab113130_B97-Zm00037ab110030_NC358	YN	0.00174515	0.00481062	0.362769
Zm00018ab113130_B97-Zm00039ab110900_Oh43	YN	0.00322003	0.00633774	0.508073
Zm00018ab113130_B97-Zm00041ab113820_Tx303	YN	0.00255896	0.0017098	1.49664
Zm00018ab113130_B97-Zm00042ab112950_Tzi8	YN	0.00147592	0.00250705	0.588707
Zm00018ab113410_B97-Zm00022ab111810_CML228	YN	0.0172677	0.0311827	0.553759
Zm00018ab113410_B97-Zm00023ab113610_CML247	YN	0.00761212	0.0160591	0.474005
Zm00018ab113410_B97-Zm00025ab114020_CML322	YN	0.00346419	0.00648472	0.534208
Zm00018ab113410_B97-Zm00028ab112670_Il14H	YN	0.017351	0.0291129	0.595988
Zm00018ab113410_B97-Zm00038ab112760_Oh7B	YN	NA	NA	NA
Zm00018ab113410_B97-Zm00042ab113240_Tzi8	YN	0.00250417	0.00370012	0.676782
Zm00018ab116670_B97-Zm00001eb113900_B73	YN	0.00140512	0.00429533	0.327128
Zm00018ab116670_B97-Zm00019ab110340_CML52	YN	0.0302417	0.059994	0.504078
Zm00018ab116670_B97-Zm00020ab114580_CML69	YN	0.0302369	0.0612894	0.493346
Zm00018ab116670_B97-Zm00021ab114170_CML103	YN	0.00140946	0.0056757	0.248332
Zm00018ab116670_B97-Zm00022ab115070_CML228	YN	0.0313633	0.064872	0.483464
Zm00018ab116670_B97-Zm00023ab116800_CML247	YN	0.0313633	0.064872	0.483464
Zm00018ab116670_B97-Zm00024ab115500_CML277	YN	0.00140944	0.00425387	0.331332
Zm00018ab116670_B97-Zm00025ab117220_CML322	YN	0.0285515	0.0591262	0.482891
Zm00018ab116670_B97-Zm00026ab113450_CML333	YN	0.0302417	0.059994	0.504078
Zm00018ab116670_B97-Zm00027ab114550_HP301	YN	0.0290714	0.0591456	0.491523
Zm00018ab116670_B97-Zm00028ab116130_Il14H	YN	0.000939469	0.00283116	0.331832
Zm00018ab116670_B97-Zm00029ab117200_Ki3	YN	0.0319392	0.0646453	0.494069
Zm00018ab116670_B97-Zm00030ab113860_Ki11	YN	0.000939442	0.00425239	0.220921
Zm00018ab116670_B97-Zm00031ab117760_Ky21	YN	0.000939469	0.00283116	0.331832
Zm00018ab116670_B97-Zm00033ab119600_M162W	YN	0.00196226	0.00377797	0.519397
Zm00018ab116670_B97-Zm00034ab120820_Mo18W	YN	0.00196318	0.00503722	0.389734
Zm00018ab116670_B97-Zm00035ab116850_Ms71	YN	0.000939469	0.00283116	0.331832
Zm00018ab116670_B97-Zm00037ab113730_NC358	YN	0.00140977	0.00425092	0.331637
Zm00018ab116670_B97-Zm00038ab116090_Oh7B	YN	0.000939469	0.00283116	0.331832
Zm00018ab116670_B97-Zm00039ab114410_Oh43	YN	0.000969094	0.00290908	0.333128
Zm00018ab116670_B97-Zm00040ab121090_P39	YN	0.000939469	0.00283116	0.331832
Zm00018ab116670_B97-Zm00041ab117390_Tx303	YN	NA	NA	NA
Zm00018ab116670_B97-Zm00042ab116650_Tzi8	YN	0.000469758	NA	NA
Zm00018ab118170_B97-Zm00001eb115050_B73	YN	0.0846161	0.170195	0.497172
Zm00018ab118170_B97-Zm00021ab115350_CML103	YN	0.0851749	0.17777	0.47913
Zm00018ab118170_B97-Zm00022ab116180_CML228	YN	0.084668	0.172206	0.491667
Zm00018ab118170_B97-Zm00023ab117800_CML247	YN	0.0851592	0.17165	0.496121
Zm00018ab118170_B97-Zm00024ab116590_CML277	YN	0.0887632	0.179439	0.49467
Zm00018ab118170_B97-Zm00025ab118350_CML322	YN	0.0843693	0.171952	0.490655
Zm00018ab118170_B97-Zm00027ab115700_HP301	YN	0.00387165	0.017199	0.225108
Zm00018ab118170_B97-Zm00028ab117310_Il14H	YN	0.0854346	0.17363	0.492049
Zm00018ab118170_B97-Zm00029ab118280_Ki3	YN	0.0846019	0.171983	0.49192
Zm00018ab118170_B97-Zm00030ab114980_Ki11	YN	0.00504687	0.0286284	0.176289
Zm00018ab118170_B97-Zm00031ab119100_Ky21	YN	0.0852707	0.175122	0.486923
Zm00018ab118170_B97-Zm00033ab121000_M162W	YN	0.000428921	0.00252389	0.169944
Zm00018ab118170_B97-Zm00034ab121910_Mo18W	YN	0.0846161	0.170195	0.497172
Zm00018ab118170_B97-Zm00035ab118220_Ms71	YN	0.00042887	0.0012614	0.339995
Zm00018ab118170_B97-Zm00036ab118000_NC350	YN	0.00296448	0.0180435	0.164297
Zm00018ab118170_B97-Zm00038ab117520_Oh7B	YN	0.00128702	0.00891689	0.144335
Zm00018ab118170_B97-Zm00039ab115870_Oh43	YN	0.0841593	0.163657	0.514243
Zm00018ab118170_B97-Zm00040ab122520_P39	YN	0.00387165	0.017199	0.225108
Zm00018ab118170_B97-Zm00041ab118540_Tx303	YN	0.0845662	0.171116	0.494203
Zm00018ab119730_B97-Zm00020ab117200_CML69	YN	0.00998132	0.0145309	0.686904
Zm00018ab119730_B97-Zm00021ab116890_CML103	YN	0.023248	0.0423282	0.549233
Zm00018ab119730_B97-Zm00023ab119600_CML247	YN	0.00414858	0.00756382	0.548477
Zm00018ab119730_B97-Zm00027ab117130_HP301	YN	0.0287256	0.0569878	0.504066
Zm00018ab119730_B97-Zm00036ab119600_NC350	YN	0.00998132	0.0145309	0.686904
Zm00018ab119730_B97-Zm00041ab120260_Tx303	YN	0.00414858	0.00756382	0.548477
Zm00018ab135370_B97-Zm00001eb131200_B73	YN	0.0044243	0.0150471	0.29403
Zm00018ab135370_B97-Zm00019ab126070_CML52	YN	0.0044243	0.0150471	0.29403
Zm00018ab135370_B97-Zm00020ab132040_CML69	YN	0.00565613	0.0141374	0.400082
Zm00018ab135370_B97-Zm00021ab132280_CML103	YN	0.00967172	0.0299967	0.322426
Zm00018ab135370_B97-Zm00022ab132810_CML228	YN	0.0044243	0.0150471	0.29403
Zm00018ab135370_B97-Zm00023ab134680_CML247	YN	0.00497914	0.0150455	0.330938
Zm00018ab135370_B97-Zm00024ab133300_CML277	YN	0.0044243	0.0150471	0.29403
Zm00018ab135370_B97-Zm00025ab135300_CML322	YN	0.0100304	0.0273639	0.366556
Zm00018ab135370_B97-Zm00026ab131500_CML333	YN	0.0044243	0.0150471	0.29403
Zm00018ab135370_B97-Zm00027ab132500_HP301	YN	0.00492288	0.0155836	0.315901
Zm00018ab135370_B97-Zm00028ab134140_Il14H	YN	0.00503908	0.0145294	0.34682
Zm00018ab135370_B97-Zm00029ab135490_Ki3	YN	0.0044243	0.0150471	0.29403
Zm00018ab135370_B97-Zm00030ab131400_Ki11	YN	0.00828718	0.0272858	0.303718
Zm00018ab135370_B97-Zm00031ab135900_Ky21	YN	0.0066486	0.0167265	0.39749
Zm00018ab135370_B97-Zm00033ab138010_M162W	YN	0.0044243	0.0150471	0.29403
Zm00018ab135370_B97-Zm00034ab139720_Mo18W	YN	0.0044243	0.0150471	0.29403
Zm00018ab135370_B97-Zm00035ab135140_Ms71	YN	NA	NA	NA
Zm00018ab135370_B97-Zm00036ab135080_NC350	YN	0.00503736	0.0145437	0.346361
Zm00018ab135370_B97-Zm00037ab131690_NC358	YN	0.00454349	0.0170857	0.265924
Zm00018ab135370_B97-Zm00038ab133920_Oh7B	YN	0.0044243	0.0150471	0.29403
Zm00018ab135370_B97-Zm00039ab132580_Oh43	YN	NA	NA	NA
Zm00018ab135370_B97-Zm00040ab140030_P39	YN	0.00494482	0.00850815	0.581186
Zm00018ab135370_B97-Zm00041ab136070_Tx303	YN	0.0044243	0.0150471	0.29403
Zm00018ab135370_B97-Zm00042ab134780_Tzi8	YN	0.0044243	0.0150471	0.29403
Zm00018ab139330_B97-Zm00001eb134970_B73	YN	NA	NA	NA
Zm00018ab139330_B97-Zm00019ab128930_CML52	YN	0.0028847	0.0667082	0.0432436
Zm00018ab139330_B97-Zm00020ab136100_CML69	YN	0.00339135	0.0516196	0.065699
Zm00018ab139330_B97-Zm00021ab135910_CML103	YN	0.00238784	0.0573056	0.0416686
Zm00018ab139330_B97-Zm00022ab136340_CML228	YN	0.000957822	0.0213485	0.0448661
Zm00018ab139330_B97-Zm00023ab138640_CML247	YN	0.0033262	0.0517484	0.0642763
Zm00018ab139330_B97-Zm00024ab137040_CML277	YN	0.00289619	0.0437735	0.066163
Zm00018ab139330_B97-Zm00025ab139650_CML322	YN	0.00291169	0.0563297	0.0516901
Zm00018ab139330_B97-Zm00026ab135380_CML333	YN	0.0018925	0.0246085	0.0769046
Zm00018ab139330_B97-Zm00027ab136410_HP301	YN	0.00289048	0.052775	0.0547699
Zm00018ab139330_B97-Zm00028ab137960_Il14H	YN	0.00241312	0.0574942	0.0419715
Zm00018ab139330_B97-Zm00029ab139620_Ki3	YN	0.000957822	0.0213485	0.0448661
Zm00018ab139330_B97-Zm00030ab135200_Ki11	YN	0.00289048	0.052775	0.0547699
Zm00018ab139330_B97-Zm00031ab139960_Ky21	YN	0.00289145	0.0418811	0.0690395
Zm00018ab139330_B97-Zm00033ab142180_M162W	YN	0.00334846	0.0591544	0.0566055
Zm00018ab139330_B97-Zm00034ab143860_Mo18W	YN	0.00291169	0.0563297	0.0516901
Zm00018ab139330_B97-Zm00035ab139330_Ms71	YN	0.00288752	0.0560732	0.0514955
Zm00018ab139330_B97-Zm00036ab138950_NC350	YN	0.00384734	0.0605118	0.0635801
Zm00018ab139330_B97-Zm00037ab135380_NC358	YN	0.000957822	0.0213485	0.0448661
Zm00018ab139330_B97-Zm00038ab137680_Oh7B	YN	0.00291169	0.0563297	0.0516901
Zm00018ab139330_B97-Zm00039ab136530_Oh43	YN	0.00241275	0.059783	0.0403585
Zm00018ab139330_B97-Zm00040ab144410_P39	YN	0.00288752	0.0560732	0.0514955
Zm00018ab139330_B97-Zm00041ab140370_Tx303	YN	0.00291169	0.0563297	0.0516901
Zm00018ab139330_B97-Zm00042ab139150_Tzi8	YN	0.00291169	0.0563297	0.0516901
Zm00018ab142940_B97-Zm00001eb138420_B73	YN	NA	NA	NA
Zm00018ab142940_B97-Zm00019ab131950_CML52	YN	0.0128311	0.0160209	0.800895
Zm00018ab142940_B97-Zm00020ab139840_CML69	YN	0.00529078	0.00990649	0.534072
Zm00018ab142940_B97-Zm00021ab139480_CML103	YN	0.000679385	0.00104476	0.65028
Zm00018ab142940_B97-Zm00022ab139920_CML228	YN	0.00529078	0.00990649	0.534072
Zm00018ab142940_B97-Zm00023ab142390_CML247	YN	0.000679385	0.00104476	0.65028
Zm00018ab142940_B97-Zm00024ab141030_CML277	YN	0.00667905	0.00899369	0.742638
Zm00018ab142940_B97-Zm00026ab138980_CML333	YN	0.011419	0.01798	0.635096
Zm00018ab142940_B97-Zm00027ab140110_HP301	YN	0.00529078	0.00990649	0.534072
Zm00018ab142940_B97-Zm00028ab141580_Il14H	YN	0.00651829	0.00790191	0.8249
Zm00018ab142940_B97-Zm00029ab143390_Ki3	YN	0.000679385	0.00104476	0.65028
Zm00018ab142940_B97-Zm00030ab138470_Ki11	YN	0.011419	0.01798	0.635096
Zm00018ab142940_B97-Zm00031ab143320_Ky21	YN	0.000679385	0.00104476	0.65028
Zm00018ab142940_B97-Zm00033ab146070_M162W	YN	0.00135933	0.00104498	1.30083
Zm00018ab142940_B97-Zm00034ab147530_Mo18W	YN	0.00651273	0.00873144	0.745893
Zm00018ab142940_B97-Zm00035ab142860_Ms71	YN	0.00165194	NA	NA
Zm00018ab142940_B97-Zm00036ab142420_NC350	YN	0.00651273	0.00873144	0.745893
Zm00018ab142940_B97-Zm00037ab139050_NC358	YN	0.00651829	0.00790191	0.8249
Zm00018ab142940_B97-Zm00038ab141280_Oh7B	YN	0.00106534	0.000925006	1.15171
Zm00018ab142940_B97-Zm00039ab140090_Oh43	YN	0.00165194	NA	NA
Zm00018ab142940_B97-Zm00040ab148350_P39	YN	0.00106534	0.000925006	1.15171
Zm00018ab142940_B97-Zm00041ab144130_Tx303	YN	0.000679385	0.00104476	0.65028
Zm00018ab142940_B97-Zm00042ab142880_Tzi8	YN	0.000679385	0.00104476	0.65028
Zm00018ab170390_B97-Zm00001eb164870_B73	YN	NA	NA	NA
Zm00018ab170390_B97-Zm00021ab166820_CML103	YN	0.0153437	0.00993618	1.54422
Zm00018ab170390_B97-Zm00024ab167650_CML277	YN	0.0101206	0.00484099	2.0906
Zm00018ab170390_B97-Zm00039ab166750_Oh43	YN	0.0133105	0.00885452	1.50324
Zm00018ab170390_B97-Zm00040ab175620_P39	YN	0.0105982	0.00850961	1.24545
Zm00018ab171670_B97-Zm00019ab156440_CML52	YN	0.0320313	0.0476532	0.672175
Zm00018ab171670_B97-Zm00020ab167720_CML69	YN	0.0165302	0.0224579	0.736052
Zm00018ab171670_B97-Zm00021ab167930_CML103	YN	0.0585512	0.0845285	0.692681
Zm00018ab171670_B97-Zm00023ab170340_CML247	YN	0.0143539	0.0146097	0.98249
Zm00018ab171670_B97-Zm00025ab172300_CML322	YN	0.0124617	0.011409	1.09227
Zm00018ab171670_B97-Zm00026ab167430_CML333	YN	0.0194617	0.0286381	0.679575
Zm00018ab171670_B97-Zm00027ab167980_HP301	YN	0.0137102	0.0167034	0.820804
Zm00018ab171670_B97-Zm00029ab171970_Ki3	YN	0.0327287	0.0461	0.709949
Zm00018ab171670_B97-Zm00030ab166130_Ki11	YN	0.0327287	0.0461	0.709949
Zm00018ab171670_B97-Zm00034ab176120_Mo18W	YN	0.0156499	0.0249946	0.626133
Zm00018ab171670_B97-Zm00037ab166950_NC358	YN	0.0327287	0.0461	0.709949
Zm00018ab174790_B97-Zm00001eb169030_B73	YN	0.0197269	0.0615763	0.320365
Zm00018ab174790_B97-Zm00020ab170650_CML69	YN	NA	NA	NA
Zm00018ab174790_B97-Zm00021ab170980_CML103	YN	0.00524326	0.0139634	0.375501
Zm00018ab174790_B97-Zm00022ab170550_CML228	YN	0.0020112	0.0127516	0.157722
Zm00018ab174790_B97-Zm00023ab173470_CML247	YN	0.00362975	0.00829472	0.437598
Zm00018ab174790_B97-Zm00024ab171910_CML277	YN	0.000945014	0.0121084	0.078046
Zm00018ab174790_B97-Zm00025ab174660_CML322	YN	NA	0.00434589	0
Zm00018ab174790_B97-Zm00026ab170560_CML333	YN	0.00200635	0.0115334	0.17396
Zm00018ab174790_B97-Zm00027ab171160_HP301	YN	0.00524326	0.0139634	0.375501
Zm00018ab174790_B97-Zm00029ab174910_Ki3	YN	0.00524326	0.0139634	0.375501
Zm00018ab174790_B97-Zm00030ab169230_Ki11	YN	0.00362425	0.00712236	0.508856
Zm00018ab174790_B97-Zm00031ab175460_Ky21	YN	0.0036333	0.0142485	0.254996
Zm00018ab174790_B97-Zm00033ab178800_M162W	YN	0.00364115	0.00823577	0.442114
Zm00018ab174790_B97-Zm00034ab179170_Mo18W	YN	0.0036333	0.0142485	0.254996
Zm00018ab174790_B97-Zm00035ab174350_Ms71	YN	0.00419239	0.00230642	1.8177
Zm00018ab174790_B97-Zm00036ab174280_NC350	YN	0.0036333	0.0142485	0.254996
Zm00018ab174790_B97-Zm00037ab170100_NC358	YN	0.00360605	0.0157125	0.229502
Zm00018ab174790_B97-Zm00038ab171930_Oh7B	YN	0.0197269	0.0615763	0.320365
Zm00018ab174790_B97-Zm00039ab170970_Oh43	YN	0.00451633	0.00398973	1.13199
Zm00018ab174790_B97-Zm00040ab179960_P39	YN	NA	0.00827417	0
Zm00018ab174790_B97-Zm00041ab175560_Tx303	YN	0.00524326	0.0139634	0.375501
Zm00018ab174790_B97-Zm00042ab174430_Tzi8	YN	0.0047935	0.00727212	0.659162
Zm00018ab203450_B97-Zm00001eb195760_B73	YN	0.00554696	0.00906515	0.6119
Zm00018ab203450_B97-Zm00019ab185680_CML52	YN	0.0174692	0.0474332	0.36829
Zm00018ab203450_B97-Zm00020ab198270_CML69	YN	0.0174692	0.0474332	0.36829
Zm00018ab203450_B97-Zm00022ab198330_CML228	YN	0.0180258	0.0516795	0.348799
Zm00018ab203450_B97-Zm00023ab201310_CML247	YN	0.000936847	0.00545626	0.171701
Zm00018ab203450_B97-Zm00024ab199050_CML277	YN	0.0181002	0.0508462	0.35598
Zm00018ab203450_B97-Zm00025ab203290_CML322	YN	0.0077841	0.0138879	0.560493
Zm00018ab203450_B97-Zm00026ab197690_CML333	YN	0.0232309	0.0581498	0.3995
Zm00018ab203450_B97-Zm00027ab198990_HP301	YN	0.00563	0.0115518	0.487368
Zm00018ab203450_B97-Zm00028ab201480_Il14H	YN	NA	NA	NA
Zm00018ab203450_B97-Zm00029ab202630_Ki3	YN	0.0030502	0.00983894	0.310013
Zm00018ab203450_B97-Zm00030ab197020_Ki11	YN	0.0180533	0.0491442	0.367355
Zm00018ab203450_B97-Zm00031ab203620_Ky21	YN	NA	NA	NA
Zm00018ab203450_B97-Zm00033ab207910_M162W	YN	0.0174537	0.0543804	0.320956
Zm00018ab203450_B97-Zm00034ab207910_Mo18W	YN	0.0186691	0.0483356	0.386239
Zm00018ab203450_B97-Zm00035ab202270_Ms71	YN	0.0077841	0.0138879	0.560493
Zm00018ab203450_B97-Zm00036ab201750_NC350	YN	0.0174692	0.0474332	0.36829
Zm00018ab203450_B97-Zm00037ab197690_NC358	YN	0.00671447	0.0167101	0.401822
Zm00018ab203450_B97-Zm00038ab198860_Oh7B	YN	NA	NA	NA
Zm00018ab203450_B97-Zm00039ab199880_Oh43	YN	NA	NA	NA
Zm00018ab203450_B97-Zm00040ab209160_P39	YN	0.000482013	NA	NA
Zm00018ab203450_B97-Zm00041ab204180_Tx303	YN	0.0174692	0.0474332	0.36829
Zm00018ab203450_B97-Zm00042ab204030_Tzi8	YN	0.0050406	0.00756674	0.666152
Zm00018ab204930_B97-Zm00020ab199850_CML69	YN	0.0154276	0.030354	0.508255
Zm00018ab204930_B97-Zm00028ab203030_Il14H	YN	0.0127718	0.0397109	0.321618
Zm00018ab204930_B97-Zm00031ab204930_Ky21	YN	0.0143156	0.0365294	0.391891
Zm00018ab204930_B97-Zm00040ab210890_P39	YN	0.0152523	0.0454254	0.335766
Zm00018ab205010_B97-Zm00001eb197290_B73	YN	0.00458797	0.00647017	0.709096
Zm00018ab205010_B97-Zm00019ab187190_CML52	YN	0.00262619	0.0076792	0.341987
Zm00018ab205010_B97-Zm00021ab199990_CML103	YN	0.00416565	0.0124683	0.3341
Zm00018ab205010_B97-Zm00022ab199960_CML228	YN	0.00382083	0.00953076	0.400895
Zm00018ab205010_B97-Zm00023ab202940_CML247	YN	0.00290137	0.00760456	0.38153
Zm00018ab205010_B97-Zm00024ab200590_CML277	YN	0.0218578	0.0440433	0.49628
Zm00018ab205010_B97-Zm00025ab204770_CML322	YN	0.00514944	0.00853099	0.603616
Zm00018ab205010_B97-Zm00026ab199270_CML333	YN	0.00437688	0.00599147	0.730518
Zm00018ab205010_B97-Zm00027ab200560_HP301	YN	0.00437728	0.007494	0.584105
Zm00018ab205010_B97-Zm00028ab203100_Il14H	YN	0.00184166	0.00539244	0.341526
Zm00018ab205010_B97-Zm00029ab204310_Ki3	YN	0.0043791	0.00598156	0.732101
Zm00018ab205010_B97-Zm00030ab198640_Ki11	YN	0.0316248	0.0422078	0.749264
Zm00018ab205010_B97-Zm00031ab205020_Ky21	YN	0.00373128	0.0103548	0.360342
Zm00018ab205010_B97-Zm00033ab209470_M162W	YN	0.00338789	0.00606691	0.558421
Zm00018ab205010_B97-Zm00034ab209380_Mo18W	YN	0.00417771	0.00701859	0.595235
Zm00018ab205010_B97-Zm00035ab203750_Ms71	YN	0.0152474	0.0215385	0.707914
Zm00018ab205010_B97-Zm00036ab202830_NC350	YN	0.0105784	0.0167789	0.630459
Zm00018ab205010_B97-Zm00037ab199320_NC358	YN	0.0105784	0.0167789	0.630459
Zm00018ab205010_B97-Zm00038ab200330_Oh7B	YN	0.00279635	0.00343675	0.81366
Zm00018ab205010_B97-Zm00039ab201340_Oh43	YN	0.0152474	0.0215385	0.707914
Zm00018ab205010_B97-Zm00040ab210960_P39	YN	0.00184166	0.00539244	0.341526
Zm00018ab205010_B97-Zm00041ab205820_Tx303	YN	0.00480167	0.0046767	1.02672
Zm00018ab205010_B97-Zm00042ab205620_Tzi8	YN	0.0101961	0.012594	0.809601
Zm00018ab207760_B97-Zm00001eb200120_B73	YN	0.00396486	0.00965045	0.410848
Zm00018ab207760_B97-Zm00019ab190200_CML52	YN	0.000376493	0.00110671	0.34019
Zm00018ab207760_B97-Zm00020ab203020_CML69	YN	0.00264134	0.00110628	2.3876
Zm00018ab207760_B97-Zm00021ab202840_CML103	YN	0.0296433	0.0331281	0.894808
Zm00018ab207760_B97-Zm00022ab202710_CML228	YN	0.00625763	0.0103915	0.602188
Zm00018ab207760_B97-Zm00023ab205790_CML247	YN	0.00322679	0.00279359	1.15507
Zm00018ab207760_B97-Zm00024ab203470_CML277	YN	0.00620545	0.01069	0.58049
Zm00018ab207760_B97-Zm00025ab207720_CML322	YN	0.00524281	0.0112292	0.466892
Zm00018ab207760_B97-Zm00026ab202080_CML333	YN	0.00336344	0.00340913	0.986597
Zm00018ab207760_B97-Zm00027ab203620_HP301	YN	0.00735089	0.00691183	1.06352
Zm00018ab207760_B97-Zm00028ab205830_Il14H	YN	0.00818433	0.00987608	0.828703
Zm00018ab207760_B97-Zm00029ab207050_Ki3	YN	0.00577099	0.00909709	0.634378
Zm00018ab207760_B97-Zm00030ab201330_Ki11	YN	NA	NA	NA
Zm00018ab207760_B97-Zm00033ab212370_M162W	YN	0.0309613	0.0319029	0.970486
Zm00018ab207760_B97-Zm00034ab212110_Mo18W	YN	0.00620545	0.01069	0.58049
Zm00018ab207760_B97-Zm00035ab206490_Ms71	YN	0.00510644	0.00831564	0.614077
Zm00018ab207760_B97-Zm00036ab205570_NC350	YN	NA	NA	NA
Zm00018ab207760_B97-Zm00037ab202220_NC358	YN	NA	NA	NA
Zm00018ab207760_B97-Zm00038ab203290_Oh7B	YN	NA	NA	NA
Zm00018ab207760_B97-Zm00039ab204460_Oh43	YN	0.0309613	0.0319029	0.970486
Zm00018ab207760_B97-Zm00040ab213700_P39	YN	0.0075919	0.00673768	1.12678
Zm00018ab207760_B97-Zm00041ab208620_Tx303	YN	0.0296433	0.0331281	0.894808
Zm00018ab207760_B97-Zm00042ab208440_Tzi8	YN	0.00754472	0.00585783	1.28797
Zm00018ab208330_B97-Zm00001eb200700_B73	YN	0.000501384	0.00673302	0.0744665
Zm00018ab208330_B97-Zm00019ab190690_CML52	YN	0.000501384	0.00673302	0.0744665
Zm00018ab208330_B97-Zm00020ab203610_CML69	YN	0.00322679	0.00968238	0.333265
Zm00018ab208330_B97-Zm00021ab203350_CML103	YN	0.000501384	0.00673302	0.0744665
Zm00018ab208330_B97-Zm00022ab203260_CML228	YN	0.00322679	0.00968238	0.333265
Zm00018ab208330_B97-Zm00023ab206330_CML247	YN	0.000501384	0.00673302	0.0744665
Zm00018ab208330_B97-Zm00024ab204030_CML277	YN	NA	0.00146225	0
Zm00018ab208330_B97-Zm00025ab208360_CML322	YN	0.000524507	0.00439546	0.119329
Zm00018ab208330_B97-Zm00026ab202760_CML333	YN	0.000524507	0.00439546	0.119329
Zm00018ab208330_B97-Zm00027ab204260_HP301	YN	0.000524507	0.00439546	0.119329
Zm00018ab208330_B97-Zm00028ab206370_Il14H	YN	0.00322679	0.00968238	0.333265
Zm00018ab208330_B97-Zm00029ab207580_Ki3	YN	0.00322679	0.00968238	0.333265
Zm00018ab208330_B97-Zm00030ab201870_Ki11	YN	0.00322679	0.00968238	0.333265
Zm00018ab208330_B97-Zm00031ab208590_Ky21	YN	0.00626708	0.0134737	0.465136
Zm00018ab208330_B97-Zm00033ab212980_M162W	YN	0.000501384	0.00673302	0.0744665
Zm00018ab208330_B97-Zm00034ab212690_Mo18W	YN	0.00322679	0.00968238	0.333265
Zm00018ab208330_B97-Zm00035ab207080_Ms71	YN	0.000501384	0.00673302	0.0744665
Zm00018ab208330_B97-Zm00036ab206040_NC350	YN	0.00322679	0.00968238	0.333265
Zm00018ab208330_B97-Zm00037ab202700_NC358	YN	0.0069608	0.0130806	0.532148
Zm00018ab208330_B97-Zm00038ab203840_Oh7B	YN	0.000501384	0.00673302	0.0744665
Zm00018ab208330_B97-Zm00039ab205080_Oh43	YN	0.00322679	0.00968238	0.333265
Zm00018ab208330_B97-Zm00040ab214320_P39	YN	0.00322679	0.00968238	0.333265
Zm00018ab208330_B97-Zm00041ab209230_Tx303	YN	0.00325821	0.0108117	0.30136
Zm00018ab208330_B97-Zm00042ab209030_Tzi8	YN	NA	0.00146225	0
Zm00018ab208340_B97-Zm00001eb200710_B73	YN	0.00612499	0.00925283	0.661958
Zm00018ab208340_B97-Zm00019ab190700_CML52	YN	0.00612499	0.00925283	0.661958
Zm00018ab208340_B97-Zm00020ab203630_CML69	YN	0.00872878	0.0131059	0.666018
Zm00018ab208340_B97-Zm00021ab203360_CML103	YN	0.00612499	0.00925283	0.661958
Zm00018ab208340_B97-Zm00022ab203280_CML228	YN	0.00866437	0.0120155	0.721098
Zm00018ab208340_B97-Zm00023ab206340_CML247	YN	0.0272589	0.0423073	0.644308
Zm00018ab208340_B97-Zm00024ab204040_CML277	YN	0.000994189	0.00139604	0.712147
Zm00018ab208340_B97-Zm00025ab208380_CML322	YN	0.00866289	0.0120209	0.72065
Zm00018ab208340_B97-Zm00028ab206390_Il14H	YN	0.00822599	0.0117392	0.700728
Zm00018ab208340_B97-Zm00029ab207600_Ki3	YN	0.00866437	0.0120155	0.721098
Zm00018ab208340_B97-Zm00030ab201890_Ki11	YN	0.00822599	0.0117392	0.700728
Zm00018ab208340_B97-Zm00031ab208600_Ky21	YN	0.00738267	0.00979409	0.753789
Zm00018ab208340_B97-Zm00033ab212990_M162W	YN	0.00721642	0.00904025	0.798255
Zm00018ab208340_B97-Zm00034ab212730_Mo18W	YN	0.008804	0.0115385	0.76301
Zm00018ab208340_B97-Zm00035ab207090_Ms71	YN	0.00612499	0.00925283	0.661958
Zm00018ab208340_B97-Zm00036ab206070_NC350	YN	0.00822599	0.0117392	0.700728
Zm00018ab208340_B97-Zm00037ab202710_NC358	YN	0.00738267	0.00979409	0.753789
Zm00018ab208340_B97-Zm00038ab203850_Oh7B	YN	0.00721642	0.00904025	0.798255
Zm00018ab208340_B97-Zm00039ab205100_Oh43	YN	0.00866606	0.0120094	0.721607
Zm00018ab208340_B97-Zm00040ab214340_P39	YN	0.00822599	0.0117392	0.700728
Zm00018ab208340_B97-Zm00041ab209250_Tx303	YN	0.0088033	0.0115408	0.7628
Zm00018ab208340_B97-Zm00042ab209040_Tzi8	YN	0.000994189	0.00139604	0.712147
Zm00018ab210090_B97-Zm00001eb202350_B73	YN	0.00215436	0.006693	0.321882
Zm00018ab210090_B97-Zm00019ab192420_CML52	YN	0.00207249	0.00332826	0.622696
Zm00018ab210090_B97-Zm00021ab205290_CML103	YN	0.00301544	0.00945242	0.319013
Zm00018ab210090_B97-Zm00022ab205090_CML228	YN	0.00327721	0.00651141	0.503303
Zm00018ab210090_B97-Zm00023ab208050_CML247	YN	0.00055548	0.0020465	0.27143
Zm00018ab210090_B97-Zm00024ab205640_CML277	YN	0.00238509	0.00622542	0.383121
Zm00018ab210090_B97-Zm00025ab210310_CML322	YN	0.00459442	0.00658589	0.697615
Zm00018ab210090_B97-Zm00026ab204500_CML333	YN	NA	NA	NA
Zm00018ab210090_B97-Zm00027ab206050_HP301	YN	0.00052582	0.00316874	0.16594
Zm00018ab210090_B97-Zm00028ab208200_Il14H	YN	0.00662481	0.00549136	1.20641
Zm00018ab210090_B97-Zm00029ab209500_Ki3	YN	0.00327721	0.00651141	0.503303
Zm00018ab210090_B97-Zm00030ab203640_Ki11	YN	0.000535414	0.00300656	0.178082
Zm00018ab210090_B97-Zm00031ab210410_Ky21	YN	0.00215436	0.006693	0.321882
Zm00018ab210090_B97-Zm00033ab214780_M162W	YN	0.00301544	0.00945242	0.319013
Zm00018ab210090_B97-Zm00034ab214600_Mo18W	YN	0.00368523	0.0062294	0.591586
Zm00018ab210090_B97-Zm00035ab208990_Ms71	YN	NA	NA	NA
Zm00018ab210090_B97-Zm00036ab207850_NC350	YN	0.00207249	0.00332826	0.622696
Zm00018ab210090_B97-Zm00037ab204480_NC358	YN	0.00437439	0.00836298	0.523066
Zm00018ab210090_B97-Zm00038ab205610_Oh7B	YN	NA	NA	NA
Zm00018ab210090_B97-Zm00039ab206850_Oh43	YN	0.00215436	0.006693	0.321882
Zm00018ab210090_B97-Zm00040ab216190_P39	YN	0.00302411	0.00634383	0.476701
Zm00018ab210090_B97-Zm00041ab211010_Tx303	YN	0.0020213	0.0090911	0.222338
Zm00018ab210090_B97-Zm00042ab210800_Tzi8	YN	0.000529282	0.00388639	0.136189
Zm00018ab228530_B97-Zm00022ab222380_CML228	YN	NA	NA	NA
Zm00018ab228530_B97-Zm00024ab223310_CML277	YN	NA	NA	NA
Zm00018ab228530_B97-Zm00025ab228350_CML322	YN	NA	NA	NA
Zm00018ab228530_B97-Zm00026ab222290_CML333	YN	NA	NA	NA
Zm00018ab228530_B97-Zm00026ab222320_CML333	YN	NA	NA	NA
Zm00018ab228530_B97-Zm00027ab223970_HP301	YN	NA	NA	NA
Zm00018ab228530_B97-Zm00028ab226150_Il14H	YN	NA	NA	NA
Zm00018ab228530_B97-Zm00029ab227380_Ki3	YN	NA	NA	NA
Zm00018ab228530_B97-Zm00031ab228990_Ky21	YN	NA	NA	NA
Zm00018ab228530_B97-Zm00033ab232710_M162W	YN	NA	NA	NA
Zm00018ab228530_B97-Zm00034ab233460_Mo18W	YN	0.00623716	0.0212347	0.293725
Zm00018ab228530_B97-Zm00039ab224910_Oh43	YN	NA	0.00132155	0
Zm00018ab228530_B97-Zm00040ab234610_P39	YN	0.0239097	0.041491	0.576262
Zm00018ab228530_B97-Zm00042ab229430_Tzi8	YN	NA	NA	NA
Zm00018ab231130_B97-Zm00030ab223600_Ki11	YN	0.000652431	0.00192027	0.33976
Zm00018ab231150_B97-Zm00021ab225240_CML103	YN	0.0160403	0.0177043	0.906013
Zm00018ab231150_B97-Zm00030ab223620_Ki11	YN	0.00674599	0.0107871	0.625376
Zm00018ab231150_B97-Zm00031ab231530_Ky21	YN	0.0160403	0.0177043	0.906013
Zm00018ab231150_B97-Zm00035ab229520_Ms71	YN	0.0160403	0.0177043	0.906013
Zm00018ab231150_B97-Zm00036ab227740_NC350	YN	0.0140216	0.018319	0.765412
Zm00018ab231150_B97-Zm00036ab227750_NC350	YN	0.00673644	0.00539669	1.24825
Zm00018ab231150_B97-Zm00037ab224510_NC358	YN	0.00673644	0.00539669	1.24825
Zm00018ab231150_B97-Zm00038ab226590_Oh7B	YN	0.0160403	0.0177043	0.906013
Zm00018ab231170_B97-Zm00019ab212210_CML52	YN	0.0387959	0.0635219	0.610749
Zm00018ab231170_B97-Zm00025ab230870_CML322	YN	0.0308746	0.0488237	0.63237
Zm00018ab231170_B97-Zm00028ab228680_Il14H	YN	0.0474566	0.0652714	0.727065
Zm00018ab231170_B97-Zm00041ab231250_Tx303	YN	0.0214066	0.00746032	2.8694
Zm00018ab235820_B97-Zm00001eb226690_B73	YN	0.00390344	0.0103867	0.375813
Zm00018ab235820_B97-Zm00001eb226700_B73	YN	0.0652922	0.122105	0.534722
Zm00018ab235820_B97-Zm00018ab235850_B97	YN	0.0655903	0.119763	0.547667
Zm00018ab235820_B97-Zm00019ab216340_CML52	YN	0.064095	0.12109	0.529319
Zm00018ab235820_B97-Zm00020ab229420_CML69	YN	0.064095	0.12109	0.529319
Zm00018ab235820_B97-Zm00021ab229460_CML103	YN	NA	NA	NA
Zm00018ab235820_B97-Zm00021ab229490_CML103	YN	0.0625535	0.121644	0.514233
Zm00018ab235820_B97-Zm00022ab229920_CML228	YN	0.00390344	0.0103867	0.375813
Zm00018ab235820_B97-Zm00022ab229930_CML228	YN	0.0648529	0.121662	0.533058
Zm00018ab235820_B97-Zm00023ab232860_CML247	YN	0.00481316	0.00391586	1.22915
Zm00018ab235820_B97-Zm00023ab232870_CML247	YN	0.0655903	0.119763	0.547667
Zm00018ab235820_B97-Zm00024ab229950_CML277	YN	0.064095	0.12109	0.529319
Zm00018ab235820_B97-Zm00025ab235400_CML322	YN	0.00481316	0.00391586	1.22915
Zm00018ab235820_B97-Zm00025ab235410_CML322	YN	0.0655903	0.119763	0.547667
Zm00018ab235820_B97-Zm00026ab229250_CML333	YN	0.064095	0.12109	0.529319
Zm00018ab235820_B97-Zm00027ab230750_HP301	YN	0.00390344	0.0103867	0.375813
Zm00018ab235820_B97-Zm00027ab230760_HP301	YN	0.0652922	0.122105	0.534722
Zm00018ab235820_B97-Zm00028ab232950_Il14H	YN	0.00388869	0.009511	0.408862
Zm00018ab235820_B97-Zm00028ab232960_Il14H	YN	0.0652448	0.115685	0.563989
Zm00018ab235820_B97-Zm00029ab234760_Ki3	YN	0.00390344	0.0103867	0.375813
Zm00018ab235820_B97-Zm00029ab234770_Ki3	YN	0.0648529	0.121662	0.533058
Zm00018ab235820_B97-Zm00030ab228010_Ki11	YN	0.0625535	0.121644	0.514233
Zm00018ab235820_B97-Zm00031ab235890_Ky21	YN	0.0204008	0.0372951	0.547009
Zm00018ab235820_B97-Zm00031ab235910_Ky21	YN	0.0655717	0.121478	0.53978
Zm00018ab235820_B97-Zm00033ab239750_M162W	YN	0.00534924	0.0038144	1.40238
Zm00018ab235820_B97-Zm00033ab239780_M162W	YN	0.0655903	0.119763	0.547667
Zm00018ab235820_B97-Zm00034ab240640_Mo18W	YN	NA	NA	NA
Zm00018ab235820_B97-Zm00034ab240650_Mo18W	YN	0.0625535	0.121644	0.514233
Zm00018ab235820_B97-Zm00035ab234010_Ms71	YN	0.00390344	0.0103867	0.375813
Zm00018ab235820_B97-Zm00035ab234020_Ms71	YN	0.0652922	0.122105	0.534722
Zm00018ab235820_B97-Zm00036ab232390_NC350	YN	0.0043271	0.00945648	0.45758
Zm00018ab235820_B97-Zm00036ab232400_NC350	YN	0.0625535	0.121644	0.514233
Zm00018ab235820_B97-Zm00037ab229020_NC358	YN	0.0658272	0.123877	0.531389
Zm00018ab235820_B97-Zm00038ab230940_Oh7B	YN	0.0204008	0.0372951	0.547009
Zm00018ab235820_B97-Zm00038ab230950_Oh7B	YN	0.0663265	0.123983	0.534963
Zm00018ab235820_B97-Zm00039ab231310_Oh43	YN	NA	NA	NA
Zm00018ab235820_B97-Zm00039ab231340_Oh43	YN	0.0655903	0.119763	0.547667
Zm00018ab235820_B97-Zm00040ab241490_P39	YN	0.00388869	0.009511	0.408862
Zm00018ab235820_B97-Zm00040ab241500_P39	YN	0.0652448	0.115685	0.563989
Zm00018ab235820_B97-Zm00041ab235930_Tx303	YN	0.00390344	0.0103867	0.375813
Zm00018ab235820_B97-Zm00041ab235940_Tx303	YN	0.0663472	0.122179	0.543035
Zm00018ab235820_B97-Zm00042ab236120_Tzi8	YN	0.00481316	0.00391586	1.22915
Zm00018ab235820_B97-Zm00042ab236130_Tzi8	YN	0.0663472	0.122179	0.543035
Zm00018ab235850_B97-Zm00001eb226690_B73	YN	0.0644104	0.121305	0.530977
Zm00018ab235850_B97-Zm00001eb226700_B73	YN	0.0023184	0.0013907	1.66708
Zm00018ab235850_B97-Zm00019ab216340_CML52	YN	0.0031102	0.00806025	0.385869
Zm00018ab235850_B97-Zm00020ab229420_CML69	YN	0.0031102	0.00806025	0.385869
Zm00018ab235850_B97-Zm00021ab229460_CML103	YN	0.0655903	0.119763	0.547667
Zm00018ab235850_B97-Zm00021ab229490_CML103	YN	0.00682663	0.00928762	0.735024
Zm00018ab235850_B97-Zm00022ab229920_CML228	YN	0.0644104	0.121305	0.530977
Zm00018ab235850_B97-Zm00022ab229930_CML228	YN	0.00193867	0.00123022	1.57587
Zm00018ab235850_B97-Zm00023ab232860_CML247	YN	0.065005	0.118458	0.548758
Zm00018ab235850_B97-Zm00023ab232870_CML247	YN	NA	NA	NA
Zm00018ab235850_B97-Zm00024ab229950_CML277	YN	0.0031102	0.00806025	0.385869
Zm00018ab235850_B97-Zm00025ab235400_CML322	YN	0.065005	0.118458	0.548758
Zm00018ab235850_B97-Zm00025ab235410_CML322	YN	NA	NA	NA
Zm00018ab235850_B97-Zm00026ab229250_CML333	YN	0.0031102	0.00806025	0.385869
Zm00018ab235850_B97-Zm00027ab230750_HP301	YN	0.0644104	0.121305	0.530977
Zm00018ab235850_B97-Zm00027ab230760_HP301	YN	0.0023184	0.0013907	1.66708
Zm00018ab235850_B97-Zm00028ab232950_Il14H	YN	0.0512904	0.113557	0.451672
Zm00018ab235850_B97-Zm00028ab232960_Il14H	YN	0.00366711	0.0160949	0.227843
Zm00018ab235850_B97-Zm00029ab234760_Ki3	YN	0.0644104	0.121305	0.530977
Zm00018ab235850_B97-Zm00029ab234770_Ki3	YN	0.00193867	0.00123022	1.57587
Zm00018ab235850_B97-Zm00030ab228010_Ki11	YN	0.00682663	0.00928762	0.735024
Zm00018ab235850_B97-Zm00031ab235890_Ky21	YN	0.0497332	0.0928216	0.535793
Zm00018ab235850_B97-Zm00031ab235910_Ky21	YN	NA	0.00138436	0
Zm00018ab235850_B97-Zm00033ab239750_M162W	YN	0.0655854	0.118177	0.554974
Zm00018ab235850_B97-Zm00033ab239780_M162W	YN	NA	NA	NA
Zm00018ab235850_B97-Zm00034ab240640_Mo18W	YN	0.0655903	0.119763	0.547667
Zm00018ab235850_B97-Zm00034ab240650_Mo18W	YN	0.00682663	0.00928762	0.735024
Zm00018ab235850_B97-Zm00035ab234010_Ms71	YN	0.0644104	0.121305	0.530977
Zm00018ab235850_B97-Zm00035ab234020_Ms71	YN	0.0023184	0.0013907	1.66708
Zm00018ab235850_B97-Zm00036ab232390_NC350	YN	0.0648595	0.123356	0.525793
Zm00018ab235850_B97-Zm00036ab232400_NC350	YN	0.00682663	0.00928762	0.735024
Zm00018ab235850_B97-Zm00037ab229020_NC358	YN	0.00417409	0.00817703	0.510465
Zm00018ab235850_B97-Zm00038ab230940_Oh7B	YN	0.0497332	0.0928216	0.535793
Zm00018ab235850_B97-Zm00038ab230950_Oh7B	YN	NA	0.00145248	0
Zm00018ab235850_B97-Zm00039ab231310_Oh43	YN	0.0655903	0.119763	0.547667
Zm00018ab235850_B97-Zm00039ab231340_Oh43	YN	NA	NA	NA
Zm00018ab235850_B97-Zm00040ab241490_P39	YN	0.0512904	0.113557	0.451672
Zm00018ab235850_B97-Zm00040ab241500_P39	YN	0.00366711	0.0160949	0.227843
Zm00018ab235850_B97-Zm00041ab235930_Tx303	YN	0.0644104	0.121305	0.530977
Zm00018ab235850_B97-Zm00041ab235940_Tx303	YN	NA	NA	NA
Zm00018ab235850_B97-Zm00042ab236120_Tzi8	YN	0.065005	0.118458	0.548758
Zm00018ab235850_B97-Zm00042ab236130_Tzi8	YN	NA	NA	NA
Zm00018ab235860_B97-Zm00001eb226710_B73	YN	0.000976978	0.0140399	0.0695856
Zm00018ab235860_B97-Zm00019ab216350_CML52	YN	0.00104592	0.0154918	0.0675147
Zm00018ab235860_B97-Zm00020ab229430_CML69	YN	NA	NA	NA
Zm00018ab235860_B97-Zm00021ab229500_CML103	YN	0.000463714	NA	NA
Zm00018ab235860_B97-Zm00022ab229950_CML228	YN	0.00146605	0.0140359	0.10445
Zm00018ab235860_B97-Zm00023ab232880_CML247	YN	NA	NA	NA
Zm00018ab235860_B97-Zm00024ab229960_CML277	YN	0.000928163	0.0147195	0.0630566
Zm00018ab235860_B97-Zm00025ab235420_CML322	YN	NA	NA	NA
Zm00018ab235860_B97-Zm00026ab229260_CML333	YN	0.000928163	0.0147195	0.0630566
Zm00018ab235860_B97-Zm00027ab230770_HP301	YN	0.000976978	0.0140399	0.0695856
Zm00018ab235860_B97-Zm00028ab232980_Il14H	YN	0.00139318	0.0132172	0.105406
Zm00018ab235860_B97-Zm00029ab234780_Ki3	YN	0.00146605	0.0140359	0.10445
Zm00018ab235860_B97-Zm00030ab228020_Ki11	YN	0.000928163	0.0147195	0.0630566
Zm00018ab235860_B97-Zm00031ab235920_Ky21	YN	0.000463617	0.00438532	0.10572
Zm00018ab235860_B97-Zm00033ab239790_M162W	YN	0.000976978	0.0140399	0.0695856
Zm00018ab235860_B97-Zm00034ab240660_Mo18W	YN	0.000463714	NA	NA
Zm00018ab235860_B97-Zm00035ab234030_Ms71	YN	0.00104592	0.0154918	0.0675147
Zm00018ab235860_B97-Zm00036ab232410_NC350	YN	0.000928163	0.0147195	0.0630566
Zm00018ab235860_B97-Zm00037ab229030_NC358	YN	NA	NA	NA
Zm00018ab235860_B97-Zm00038ab230960_Oh7B	YN	0.000463617	0.00438532	0.10572
Zm00018ab235860_B97-Zm00040ab241510_P39	YN	0.00139318	0.0132172	0.105406
Zm00018ab235860_B97-Zm00041ab235950_Tx303	YN	0.00146629	0.014034	0.104481
Zm00018ab235860_B97-Zm00042ab236140_Tzi8	YN	0.000928163	0.0147195	0.0630566
Zm00018ab235870_B97-Zm00001eb226720_B73	YN	0.00667563	0.0281236	0.237368
Zm00018ab235870_B97-Zm00019ab216360_CML52	YN	0.0066737	0.0281421	0.237143
Zm00018ab235870_B97-Zm00020ab229440_CML69	YN	0.00047254	NA	NA
Zm00018ab235870_B97-Zm00021ab229510_CML103	YN	0.00047254	NA	NA
Zm00018ab235870_B97-Zm00022ab229960_CML228	YN	0.00667563	0.0281236	0.237368
Zm00018ab235870_B97-Zm00023ab232900_CML247	YN	0.00122875	NA	NA
Zm00018ab235870_B97-Zm00024ab229980_CML277	YN	0.0066737	0.0281421	0.237143
Zm00018ab235870_B97-Zm00025ab235430_CML322	YN	0.00047254	NA	NA
Zm00018ab235870_B97-Zm00026ab229270_CML333	YN	0.0066737	0.0281421	0.237143
Zm00018ab235870_B97-Zm00027ab230780_HP301	YN	0.00667563	0.0281236	0.237368
Zm00018ab235870_B97-Zm00028ab233020_Il14H	YN	0.00414883	0.0204527	0.20285
Zm00018ab235870_B97-Zm00029ab234790_Ki3	YN	0.00667563	0.0281236	0.237368
Zm00018ab235870_B97-Zm00030ab228060_Ki11	YN	0.0066737	0.0281421	0.237143
Zm00018ab235870_B97-Zm00031ab235930_Ky21	YN	0.00047254	NA	NA
Zm00018ab235870_B97-Zm00033ab239810_M162W	YN	0.00667563	0.0281236	0.237368
Zm00018ab235870_B97-Zm00034ab240670_Mo18W	YN	0.00047254	NA	NA
Zm00018ab235870_B97-Zm00035ab234060_Ms71	YN	0.00645753	0.0369431	0.174797
Zm00018ab235870_B97-Zm00036ab232420_NC350	YN	0.00897185	0.038413	0.233563
Zm00018ab235870_B97-Zm00037ab229040_NC358	YN	0.00047254	NA	NA
Zm00018ab235870_B97-Zm00038ab230970_Oh7B	YN	0.00047254	NA	NA
Zm00018ab235870_B97-Zm00039ab231360_Oh43	YN	NA	NA	NA
Zm00018ab235870_B97-Zm00040ab241560_P39	YN	0.00414883	0.0204527	0.20285
Zm00018ab235870_B97-Zm00041ab235970_Tx303	YN	0.00667563	0.0281236	0.237368
Zm00018ab235870_B97-Zm00042ab236150_Tzi8	YN	0.0066737	0.0281421	0.237143
Zm00018ab263780_B97-Zm00001eb253770_B73	YN	NA	NA	NA
Zm00018ab263780_B97-Zm00019ab243520_CML52	YN	0.00621377	0.012058	0.515325
Zm00018ab263780_B97-Zm00021ab257240_CML103	YN	0.00822453	0.0185974	0.442241
Zm00018ab263780_B97-Zm00023ab261130_CML247	YN	0.00822453	0.0185974	0.442241
Zm00018ab263780_B97-Zm00024ab257910_CML277	YN	0.00641843	0.0203569	0.315295
Zm00018ab263780_B97-Zm00025ab264350_CML322	YN	0.00511836	0.0098528	0.519483
Zm00018ab263780_B97-Zm00026ab256230_CML333	YN	0.0105536	0.0199316	0.52949
Zm00018ab263780_B97-Zm00027ab258290_HP301	YN	NA	NA	NA
Zm00018ab263780_B97-Zm00029ab264310_Ki3	YN	NA	NA	NA
Zm00018ab263780_B97-Zm00031ab264500_Ky21	YN	0.00641843	0.0203569	0.315295
Zm00018ab263780_B97-Zm00033ab268680_M162W	YN	NA	NA	NA
Zm00018ab263780_B97-Zm00034ab269820_Mo18W	YN	0.00657958	0.0114631	0.573977
Zm00018ab263780_B97-Zm00036ab259880_NC350	YN	0.00839828	0.0117293	0.716007
Zm00018ab263780_B97-Zm00037ab256740_NC358	YN	NA	NA	NA
Zm00018ab263780_B97-Zm00039ab258990_Oh43	YN	0.0105657	0.0210748	0.501342
Zm00018ab263780_B97-Zm00040ab270720_P39	YN	NA	NA	NA
Zm00018ab263780_B97-Zm00041ab264450_Tx303	YN	0.00231241	0.014866	0.15555
Zm00018ab263780_B97-Zm00042ab264560_Tzi8	YN	0.00144908	0.0114229	0.126858
Zm00018ab273190_B97-Zm00001eb261660_B73	YN	0.0687768	0.132179	0.520329
Zm00018ab273190_B97-Zm00018ab273270_B97	YN	0.0687276	0.130759	0.525606
Zm00018ab273190_B97-Zm00019ab251410_CML52	YN	0.0602108	0.148917	0.404326
Zm00018ab273190_B97-Zm00019ab251440_CML52	YN	0.0687772	0.130489	0.527073
Zm00018ab273190_B97-Zm00020ab265320_CML69	YN	0.0818231	0.130547	0.626774
Zm00018ab273190_B97-Zm00021ab265840_CML103	YN	0.0687276	0.130759	0.525606
Zm00018ab273190_B97-Zm00023ab269360_CML247	YN	0.0781275	0.151527	0.515602
Zm00018ab273190_B97-Zm00024ab266300_CML277	YN	0.0602108	0.148917	0.404326
Zm00018ab273190_B97-Zm00024ab266330_CML277	YN	0.0687768	0.132179	0.520329
Zm00018ab273190_B97-Zm00025ab272500_CML322	YN	0.0602108	0.148917	0.404326
Zm00018ab273190_B97-Zm00025ab272510_CML322	YN	0.0687772	0.130489	0.527073
Zm00018ab273190_B97-Zm00026ab264610_CML333	YN	0.0602108	0.148917	0.404326
Zm00018ab273190_B97-Zm00026ab264630_CML333	YN	0.0616219	0.149543	0.412068
Zm00018ab273190_B97-Zm00027ab266300_HP301	YN	0.00168237	0.00640255	0.262766
Zm00018ab273190_B97-Zm00027ab266350_HP301	YN	0.0694131	0.134565	0.515831
Zm00018ab273190_B97-Zm00028ab269230_Il14H	YN	0.000475478	NA	NA
Zm00018ab273190_B97-Zm00028ab269280_Il14H	YN	0.0687768	0.132179	0.520329
Zm00018ab273190_B97-Zm00029ab273200_Ki3	YN	0.0693949	0.129053	0.537724
Zm00018ab273190_B97-Zm00030ab263600_Ki11	YN	0.0693949	0.129053	0.537724
Zm00018ab273190_B97-Zm00031ab272660_Ky21	YN	0.0602108	0.148917	0.404326
Zm00018ab273190_B97-Zm00033ab277480_M162W	YN	0.0122063	0.0214053	0.570247
Zm00018ab273190_B97-Zm00033ab277580_M162W	YN	0.0687768	0.132179	0.520329
Zm00018ab273190_B97-Zm00034ab278310_Mo18W	YN	0.00168237	0.00640255	0.262766
Zm00018ab273190_B97-Zm00034ab278420_Mo18W	YN	0.0687768	0.132179	0.520329
Zm00018ab273190_B97-Zm00035ab271960_Ms71	YN	NA	NA	NA
Zm00018ab273190_B97-Zm00035ab272020_Ms71	YN	0.0687768	0.132179	0.520329
Zm00018ab273190_B97-Zm00036ab268520_NC350	YN	0.0693949	0.129053	0.537724
Zm00018ab273190_B97-Zm00037ab264940_NC358	YN	0.0602108	0.148917	0.404326
Zm00018ab273190_B97-Zm00037ab264970_NC358	YN	0.0687768	0.132179	0.520329
Zm00018ab273190_B97-Zm00038ab266880_Oh7B	YN	NA	NA	NA
Zm00018ab273190_B97-Zm00038ab266980_Oh7B	YN	0.0691531	0.134568	0.513891
Zm00018ab273190_B97-Zm00039ab267240_Oh43	YN	NA	NA	NA
Zm00018ab273190_B97-Zm00039ab267390_Oh43	YN	0.0687338	0.132415	0.519077
Zm00018ab273190_B97-Zm00040ab279490_P39	YN	0.000475478	NA	NA
Zm00018ab273190_B97-Zm00040ab279550_P39	YN	0.0687768	0.132179	0.520329
Zm00018ab273190_B97-Zm00041ab272970_Tx303	YN	0.0697515	0.132687	0.525684
Zm00018ab273190_B97-Zm00042ab272760_Tzi8	YN	0.0602108	0.148917	0.404326
Zm00018ab273190_B97-Zm00042ab272790_Tzi8	YN	0.0686933	0.134191	0.511908
Zm00018ab273270_B97-Zm00001eb261660_B73	YN	0.000973565	0.00762398	0.127698
Zm00018ab273270_B97-Zm00019ab251410_CML52	YN	0.0595864	0.152504	0.39072
Zm00018ab273270_B97-Zm00019ab251440_CML52	YN	0.000973443	0.00609537	0.159702
Zm00018ab273270_B97-Zm00020ab265320_CML69	YN	0.0820671	0.121341	0.676336
Zm00018ab273270_B97-Zm00021ab265840_CML103	YN	NA	NA	NA
Zm00018ab273270_B97-Zm00023ab269360_CML247	YN	0.00964481	0.0222126	0.434205
Zm00018ab273270_B97-Zm00024ab266300_CML277	YN	0.0595864	0.152504	0.39072
Zm00018ab273270_B97-Zm00024ab266330_CML277	YN	0.000973565	0.00762398	0.127698
Zm00018ab273270_B97-Zm00025ab272500_CML322	YN	0.0595864	0.152504	0.39072
Zm00018ab273270_B97-Zm00025ab272510_CML322	YN	0.000973443	0.00609537	0.159702
Zm00018ab273270_B97-Zm00026ab264610_CML333	YN	0.0595864	0.152504	0.39072
Zm00018ab273270_B97-Zm00026ab264630_CML333	YN	0.00432046	0.0229542	0.188221
Zm00018ab273270_B97-Zm00027ab266300_HP301	YN	0.0709412	0.127255	0.557472
Zm00018ab273270_B97-Zm00027ab266350_HP301	YN	0.00343436	0.0135581	0.253306
Zm00018ab273270_B97-Zm00028ab269230_Il14H	YN	0.0687276	0.130759	0.525606
Zm00018ab273270_B97-Zm00028ab269280_Il14H	YN	0.000973565	0.00762398	0.127698
Zm00018ab273270_B97-Zm00029ab273200_Ki3	YN	0.00146232	0.00610225	0.239636
Zm00018ab273270_B97-Zm00030ab263600_Ki11	YN	0.00146232	0.00610225	0.239636
Zm00018ab273270_B97-Zm00031ab272660_Ky21	YN	0.0595864	0.152504	0.39072
Zm00018ab273270_B97-Zm00033ab277480_M162W	YN	0.0727644	0.134375	0.541505
Zm00018ab273270_B97-Zm00033ab277580_M162W	YN	0.000973565	0.00762398	0.127698
Zm00018ab273270_B97-Zm00034ab278310_Mo18W	YN	0.0709412	0.127255	0.557472
Zm00018ab273270_B97-Zm00034ab278420_Mo18W	YN	0.000973565	0.00762398	0.127698
Zm00018ab273270_B97-Zm00035ab271960_Ms71	YN	0.0687276	0.130759	0.525606
Zm00018ab273270_B97-Zm00035ab272020_Ms71	YN	0.000973565	0.00762398	0.127698
Zm00018ab273270_B97-Zm00036ab268520_NC350	YN	0.00146232	0.00610225	0.239636
Zm00018ab273270_B97-Zm00037ab264940_NC358	YN	0.0595864	0.152504	0.39072
Zm00018ab273270_B97-Zm00037ab264970_NC358	YN	0.000973565	0.00762398	0.127698
Zm00018ab273270_B97-Zm00038ab266880_Oh7B	YN	0.0687276	0.130759	0.525606
Zm00018ab273270_B97-Zm00038ab266980_Oh7B	YN	0.00327905	0.014061	0.233201
Zm00018ab273270_B97-Zm00039ab267240_Oh43	YN	0.0687276	0.130759	0.525606
Zm00018ab273270_B97-Zm00039ab267390_Oh43	YN	0.000973135	0.0107103	0.0908598
Zm00018ab273270_B97-Zm00040ab279490_P39	YN	0.0687276	0.130759	0.525606
Zm00018ab273270_B97-Zm00040ab279550_P39	YN	0.000973565	0.00762398	0.127698
Zm00018ab273270_B97-Zm00041ab272970_Tx303	YN	0.00186019	0.0125814	0.147852
Zm00018ab273270_B97-Zm00042ab272760_Tzi8	YN	0.0595864	0.152504	0.39072
Zm00018ab273270_B97-Zm00042ab272790_Tzi8	YN	0.000973421	0.00917922	0.106046
Zm00018ab284590_B97-Zm00001eb271410_B73	YN	0.00179858	0.00156473	1.14945
Zm00018ab284590_B97-Zm00019ab261130_CML52	YN	0.00179888	0.00313135	0.574474
Zm00018ab284590_B97-Zm00020ab275780_CML69	YN	0.00195937	0.00341121	0.574393
Zm00018ab284590_B97-Zm00021ab275780_CML103	YN	0.00179858	0.00156473	1.14945
Zm00018ab284590_B97-Zm00023ab280070_CML247	YN	0.00179858	0.00156473	1.14945
Zm00018ab284590_B97-Zm00024ab276430_CML277	YN	NA	NA	NA
Zm00018ab284590_B97-Zm00025ab283080_CML322	YN	0.00179858	0.00156473	1.14945
Zm00018ab284590_B97-Zm00026ab274630_CML333	YN	NA	0.00354187	0
Zm00018ab284590_B97-Zm00027ab276530_HP301	YN	0.0030068	NA	NA
Zm00018ab284590_B97-Zm00030ab272110_Ki11	YN	0.00179901	0.00313077	0.574624
Zm00018ab284590_B97-Zm00033ab288460_M162W	YN	0.0105436	0.0243715	0.43262
Zm00018ab284590_B97-Zm00034ab291020_Mo18W	YN	NA	0.00176756	0
Zm00018ab284590_B97-Zm00036ab280130_NC350	YN	0.00179901	0.00313077	0.574624
Zm00018ab284590_B97-Zm00037ab275790_NC358	YN	0.00179901	0.00313077	0.574624
Zm00018ab284590_B97-Zm00038ab277810_Oh7B	YN	0.00179901	0.00313077	0.574624
Zm00018ab284590_B97-Zm00039ab276310_Oh43	YN	0.0115594	0.0136739	0.84536
Zm00018ab284590_B97-Zm00040ab288860_P39	YN	0.00179746	0.00313786	0.572829
Zm00018ab284590_B97-Zm00041ab281780_Tx303	YN	NA	NA	NA
Zm00018ab284590_B97-Zm00042ab283880_Tzi8	YN	0.00179888	0.00313135	0.574474
Zm00018ab296850_B97-Zm00001eb283180_B73	YN	0.000455415	0.00270618	0.168287
Zm00018ab296850_B97-Zm00019ab271250_CML52	YN	0.0222366	0.0340317	0.653408
Zm00018ab296850_B97-Zm00020ab287160_CML69	YN	NA	NA	NA
Zm00018ab296850_B97-Zm00021ab287420_CML103	YN	0.00498547	0.00982461	0.507447
Zm00018ab296850_B97-Zm00022ab287820_CML228	YN	NA	NA	NA
Zm00018ab296850_B97-Zm00023ab291880_CML247	YN	NA	NA	NA
Zm00018ab296850_B97-Zm00024ab288460_CML277	YN	NA	NA	NA
Zm00018ab296850_B97-Zm00025ab294180_CML322	YN	0.000455415	0.00270618	0.168287
Zm00018ab296850_B97-Zm00026ab286130_CML333	YN	0.000455415	0.00270618	0.168287
Zm00018ab296850_B97-Zm00027ab288370_HP301	YN	0.00445043	0.00999391	0.445315
Zm00018ab296850_B97-Zm00028ab290860_Il14H	YN	0.00445043	0.00999391	0.445315
Zm00018ab296850_B97-Zm00029ab296780_Ki3	YN	NA	NA	NA
Zm00018ab296850_B97-Zm00030ab283840_Ki11	YN	NA	NA	NA
Zm00018ab296850_B97-Zm00031ab294160_Ky21	YN	0.00445043	0.00999391	0.445315
Zm00018ab296850_B97-Zm00033ab300460_M162W	YN	0.0229651	0.0319404	0.718998
Zm00018ab296850_B97-Zm00034ab303210_Mo18W	YN	0.00490036	0.014036	0.349127
Zm00018ab296850_B97-Zm00035ab294100_Ms71	YN	0.0113956	0.0389364	0.292672
Zm00018ab296850_B97-Zm00036ab291950_NC350	YN	0.000455415	0.00270618	0.168287
Zm00018ab296850_B97-Zm00038ab289690_Oh7B	YN	NA	NA	NA
Zm00018ab296850_B97-Zm00039ab288770_Oh43	YN	0.00346027	0.00998659	0.346492
Zm00018ab296850_B97-Zm00040ab301520_P39	YN	0.00445043	0.00999391	0.445315
Zm00018ab296850_B97-Zm00041ab294280_Tx303	YN	0.00544329	0.00998927	0.544914
Zm00018ab296850_B97-Zm00042ab296180_Tzi8	YN	0.000455415	0.00270618	0.168287
Zm00018ab296860_B97-Zm00001eb283200_B73	YN	0.0056097	0.00567488	0.988514
Zm00018ab296860_B97-Zm00021ab287460_CML103	YN	0.00916137	0.0111582	0.821044
Zm00018ab296860_B97-Zm00022ab287830_CML228	YN	0.00550297	0.00589785	0.933047
Zm00018ab296860_B97-Zm00023ab291890_CML247	YN	0.0130624	0.00423641	3.08338
Zm00018ab296860_B97-Zm00024ab288470_CML277	YN	0.0130624	0.00423641	3.08338
Zm00018ab296860_B97-Zm00026ab286150_CML333	YN	0.00863789	0.0134448	0.642472
Zm00018ab296860_B97-Zm00027ab288410_HP301	YN	0.00522987	0.00850434	0.614965
Zm00018ab296860_B97-Zm00029ab296790_Ki3	YN	0.0263015	0.0129344	2.03345
Zm00018ab296860_B97-Zm00030ab283850_Ki11	YN	0.0263015	0.0129344	2.03345
Zm00018ab296860_B97-Zm00034ab303230_Mo18W	YN	0.0351234	0.0342183	1.02645
Zm00018ab296860_B97-Zm00035ab294120_Ms71	YN	0.0182928	0.0115719	1.58079
Zm00018ab296860_B97-Zm00037ab287530_NC358	YN	0.0182928	0.0115719	1.58079
Zm00018ab296860_B97-Zm00039ab288830_Oh43	YN	0.0104413	0.0106705	0.978523
Zm00018ab296860_B97-Zm00040ab301540_P39	YN	0.0062263	0.00972035	0.640543
Zm00018ab296860_B97-Zm00041ab294300_Tx303	YN	0.0265491	0.0142399	1.86441
Zm00018ab296860_B97-Zm00042ab296200_Tzi8	YN	0.0273078	0.0157221	1.73691
Zm00018ab305250_B97-Zm00001eb291370_B73	YN	0.00123839	NA	NA
Zm00018ab305250_B97-Zm00019ab279540_CML52	YN	0.000618747	NA	NA
Zm00018ab305250_B97-Zm00020ab295390_CML69	YN	0.000618747	NA	NA
Zm00018ab305250_B97-Zm00021ab295930_CML103	YN	0.012745	0.0298494	0.426976
Zm00018ab305250_B97-Zm00023ab300300_CML247	YN	0.00133921	0.0138062	0.0970008
Zm00018ab305250_B97-Zm00024ab296810_CML277	YN	0.00124334	0.0129959	0.0956719
Zm00018ab305250_B97-Zm00025ab302600_CML322	YN	0.000618806	0.0131785	0.0469556
Zm00018ab305250_B97-Zm00026ab294460_CML333	YN	0.00193424	0.0134484	0.143827
Zm00018ab305250_B97-Zm00029ab305370_Ki3	YN	0.00123839	NA	NA
Zm00018ab305250_B97-Zm00031ab302680_Ky21	YN	0.00124283	0.0130116	0.095517
Zm00018ab305250_B97-Zm00033ab308930_M162W	YN	0.00124283	0.0130116	0.095517
Zm00018ab305250_B97-Zm00034ab311830_Mo18W	YN	0.000618806	0.0131785	0.0469556
Zm00018ab305250_B97-Zm00035ab302600_Ms71	YN	0.00124283	0.0130116	0.095517
Zm00018ab305250_B97-Zm00036ab300460_NC350	YN	0.000591726	0.0174882	0.0338358
Zm00018ab305250_B97-Zm00037ab295790_NC358	YN	0.00123839	NA	NA
Zm00018ab305250_B97-Zm00038ab298100_Oh7B	YN	0.000618806	0.0131785	0.0469556
Zm00018ab305250_B97-Zm00039ab297200_Oh43	YN	0.00124283	0.0130116	0.095517
Zm00018ab305250_B97-Zm00040ab310210_P39	YN	0.00124283	0.0130116	0.095517
Zm00018ab305250_B97-Zm00041ab302820_Tx303	YN	0.00123778	0.0093763	0.132012
Zm00018ab305250_B97-Zm00042ab304780_Tzi8	YN	0.00123839	NA	NA
Zm00018ab313960_B97-Zm00021ab304400_CML103	YN	0.0297758	0.0593975	0.501297
Zm00018ab313960_B97-Zm00022ab304950_CML228	YN	0.0407006	0.0605959	0.671673
Zm00018ab313960_B97-Zm00023ab308280_CML247	YN	0.029753	0.0580532	0.512513
Zm00018ab313960_B97-Zm00024ab305330_CML277	YN	0.0144562	0.0135707	1.06525
Zm00018ab313960_B97-Zm00025ab310820_CML322	YN	0.029753	0.0580532	0.512513
Zm00018ab313960_B97-Zm00026ab302920_CML333	YN	0.0139992	0.0134508	1.04078
Zm00018ab313960_B97-Zm00029ab313990_Ki3	YN	NA	NA	NA
Zm00018ab313960_B97-Zm00030ab300660_Ki11	YN	0.0303285	0.0577634	0.525046
Zm00018ab313960_B97-Zm00033ab317540_M162W	YN	NA	NA	NA
Zm00018ab313960_B97-Zm00034ab320410_Mo18W	YN	0.0396427	0.0577901	0.685978
Zm00018ab313960_B97-Zm00035ab311200_Ms71	YN	0.0271512	0.0488549	0.555751
Zm00018ab313960_B97-Zm00036ab309140_NC350	YN	0.0396427	0.0577901	0.685978
Zm00018ab313960_B97-Zm00037ab304190_NC358	YN	0.0145027	0.0134533	1.078
Zm00018ab313960_B97-Zm00038ab306570_Oh7B	YN	0.0175697	0.0147356	1.19233
Zm00018ab313960_B97-Zm00039ab305790_Oh43	YN	NA	NA	NA
Zm00018ab313960_B97-Zm00040ab318960_P39	YN	NA	NA	NA
Zm00018ab313960_B97-Zm00041ab311450_Tx303	YN	0.0271512	0.0488549	0.555751
Zm00018ab313960_B97-Zm00042ab313360_Tzi8	YN	NA	NA	NA
Zm00018ab319080_B97-Zm00001eb304860_B73	YN	0.00172746	0.0109764	0.157379
Zm00018ab319080_B97-Zm00019ab292590_CML52	YN	0.00326824	0.0111552	0.29298
Zm00018ab319080_B97-Zm00021ab309300_CML103	YN	0.00326824	0.0111552	0.29298
Zm00018ab319080_B97-Zm00022ab310170_CML228	YN	0.00172746	0.0109764	0.157379
Zm00018ab319080_B97-Zm00023ab313710_CML247	YN	0.00326824	0.0111552	0.29298
Zm00018ab319080_B97-Zm00024ab310490_CML277	YN	0.00326824	0.0111552	0.29298
Zm00018ab319080_B97-Zm00025ab315740_CML322	YN	0.00326824	0.0111552	0.29298
Zm00018ab319080_B97-Zm00028ab312360_Il14H	YN	0.002289	0.0117461	0.194873
Zm00018ab319080_B97-Zm00029ab319340_Ki3	YN	0.00172746	0.0109764	0.157379
Zm00018ab319080_B97-Zm00031ab316790_Ky21	YN	0.0213851	0.0466503	0.458412
Zm00018ab319080_B97-Zm00033ab322920_M162W	YN	0.00326824	0.0111552	0.29298
Zm00018ab319080_B97-Zm00035ab316240_Ms71	YN	0.0213851	0.0466503	0.458412
Zm00018ab319080_B97-Zm00036ab314310_NC350	YN	0.00326824	0.0111552	0.29298
Zm00018ab319080_B97-Zm00037ab309040_NC358	YN	0.00326824	0.0111552	0.29298
Zm00018ab319080_B97-Zm00038ab311690_Oh7B	YN	NA	NA	NA
Zm00018ab319080_B97-Zm00039ab310770_Oh43	YN	0.00326824	0.0111552	0.29298
Zm00018ab319080_B97-Zm00040ab324080_P39	YN	0.00681343	0.0183058	0.372201
Zm00018ab324720_B97-Zm00001eb310010_B73	YN	0.00374202	0.00688331	0.543637
Zm00018ab324720_B97-Zm00019ab297940_CML52	YN	0.00360286	9.08548e-06	396.551
Zm00018ab324720_B97-Zm00020ab314420_CML69	YN	0.00623894	0.0092293	0.675993
Zm00018ab324720_B97-Zm00022ab315610_CML228	YN	0.00360286	9.08548e-06	396.551
Zm00018ab324720_B97-Zm00023ab319640_CML247	YN	0.000600983	0.0018743	0.320643
Zm00018ab324720_B97-Zm00025ab321500_CML322	YN	0.000600983	0.0018743	0.320643
Zm00018ab324720_B97-Zm00026ab313500_CML333	YN	0.000605628	0.00189288	0.31995
Zm00018ab324720_B97-Zm00027ab314720_HP301	YN	0.00374202	0.00688331	0.543637
Zm00018ab324720_B97-Zm00028ab318060_Il14H	YN	0.00360286	9.08548e-06	396.551
Zm00018ab324720_B97-Zm00029ab324770_Ki3	YN	0.000600983	0.0018743	0.320643
Zm00018ab324720_B97-Zm00031ab322590_Ky21	YN	0.0116989	0.0179585	0.651443
Zm00018ab324720_B97-Zm00033ab328810_M162W	YN	0.00360286	9.08548e-06	396.551
Zm00018ab324720_B97-Zm00035ab322430_Ms71	YN	0.00381608	0.00702374	0.543312
Zm00018ab324720_B97-Zm00036ab319730_NC350	YN	0.00360286	9.08548e-06	396.551
Zm00018ab324720_B97-Zm00040ab330240_P39	YN	0.00360286	9.08548e-06	396.551
Zm00018ab366720_B97-Zm00001eb349330_B73	YN	0.0147472	0.0207067	0.712197
Zm00018ab366720_B97-Zm00019ab337000_CML52	YN	0.00919937	0.0222367	0.413703
Zm00018ab366720_B97-Zm00020ab354140_CML69	YN	0.00836009	0.0131008	0.638136
Zm00018ab366720_B97-Zm00021ab355930_CML103	YN	0.00836009	0.0131008	0.638136
Zm00018ab366720_B97-Zm00022ab355360_CML228	YN	0.00836009	0.0131008	0.638136
Zm00018ab366720_B97-Zm00023ab359960_CML247	YN	0.00919937	0.0222367	0.413703
Zm00018ab366720_B97-Zm00024ab356910_CML277	YN	0.00836009	0.0131008	0.638136
Zm00018ab366720_B97-Zm00025ab362590_CML322	YN	0.00938576	0.0175921	0.533521
Zm00018ab366720_B97-Zm00026ab352770_CML333	YN	0.00836009	0.0131008	0.638136
Zm00018ab366720_B97-Zm00027ab354100_HP301	YN	0.00836009	0.0131008	0.638136
Zm00018ab366720_B97-Zm00028ab358660_Il14H	YN	0.00069271	NA	NA
Zm00018ab366720_B97-Zm00029ab364520_Ki3	YN	0.00919937	0.0222367	0.413703
Zm00018ab366720_B97-Zm00030ab351700_Ki11	YN	0.00856741	0.0180505	0.474636
Zm00018ab366720_B97-Zm00031ab363550_Ky21	YN	NA	NA	NA
Zm00018ab366720_B97-Zm00033ab370250_M162W	YN	NA	NA	NA
Zm00018ab366720_B97-Zm00034ab373260_Mo18W	YN	0.00836009	0.0131008	0.638136
Zm00018ab366720_B97-Zm00035ab362710_Ms71	YN	0.00218071	0.0119133	0.183048
Zm00018ab366720_B97-Zm00036ab360150_NC350	YN	0.00836009	0.0131008	0.638136
Zm00018ab366720_B97-Zm00037ab353470_NC358	YN	0.00218096	0.0119237	0.18291
Zm00018ab366720_B97-Zm00038ab357520_Oh7B	YN	NA	NA	NA
Zm00018ab366720_B97-Zm00039ab357120_Oh43	YN	0.020679	0.0218482	0.946484
Zm00018ab366720_B97-Zm00040ab372020_P39	YN	0.00836009	0.0131008	0.638136
Zm00018ab366720_B97-Zm00041ab363920_Tx303	YN	0.00836009	0.0131008	0.638136
Zm00018ab366720_B97-Zm00042ab365610_Tzi8	YN	0.00836009	0.0131008	0.638136
Zm00018ab381670_B97-Zm00001eb363970_B73	YN	0.000812578	0.0446687	0.0181912
Zm00018ab381670_B97-Zm00019ab351590_CML52	YN	NA	0.0202183	0
Zm00018ab381670_B97-Zm00020ab369160_CML69	YN	NA	0.0137402	0
Zm00018ab381670_B97-Zm00021ab370280_CML103	YN	0.00121575	0.0127209	0.0955705
Zm00018ab381670_B97-Zm00022ab370400_CML228	YN	NA	0.013496	0
Zm00018ab381670_B97-Zm00023ab375200_CML247	YN	0.000399397	0.0252861	0.0157951
Zm00018ab381670_B97-Zm00024ab371990_CML277	YN	0.00162376	0.0420088	0.0386528
Zm00018ab381670_B97-Zm00025ab377860_CML322	YN	NA	0.0102428	0
Zm00018ab381670_B97-Zm00026ab367130_CML333	YN	NA	0.0141209	0
Zm00018ab381670_B97-Zm00027ab369070_HP301	YN	NA	0.00634771	0
Zm00018ab381670_B97-Zm00028ab373810_Il14H	YN	NA	0.0137569	0
Zm00018ab381670_B97-Zm00029ab379660_Ki3	YN	0.00202588	0.0358846	0.0564553
Zm00018ab381670_B97-Zm00030ab366560_Ki11	YN	NA	0.0102428	0
Zm00018ab381670_B97-Zm00031ab378630_Ky21	YN	NA	0.00634771	0
Zm00018ab381670_B97-Zm00033ab385590_M162W	YN	NA	0.00641137	0
Zm00018ab381670_B97-Zm00034ab388700_Mo18W	YN	0.00162376	0.0420088	0.0386528
Zm00018ab381670_B97-Zm00035ab377710_Ms71	YN	NA	NA	NA
Zm00018ab381670_B97-Zm00036ab375140_NC350	YN	0.00379318	0.0484161	0.0783455
Zm00018ab381670_B97-Zm00037ab368190_NC358	YN	0.00121175	0.026473	0.045773
Zm00018ab381670_B97-Zm00038ab372290_Oh7B	YN	0.00162376	0.0420088	0.0386528
Zm00018ab381670_B97-Zm00040ab387640_P39	YN	0.00242766	0.0502061	0.0483539
Zm00018ab381670_B97-Zm00041ab379070_Tx303	YN	NA	0.0102548	0
Zm00018ab381670_B97-Zm00042ab380790_Tzi8	YN	0.00306947	0.0536726	0.0571889
Zm00018ab396690_B97-Zm00001eb378630_B73	YN	0.000474209	0.0042005	0.112894
Zm00018ab396690_B97-Zm00019ab366020_CML52	YN	0.0018916	0.00708922	0.266828
Zm00018ab396690_B97-Zm00020ab384570_CML69	YN	0.00248498	0.0162663	0.152769
Zm00018ab396690_B97-Zm00021ab385120_CML103	YN	0.0209295	0.0418224	0.500437
Zm00018ab396690_B97-Zm00022ab384520_CML228	YN	0.0018916	0.00708922	0.266828
Zm00018ab396690_B97-Zm00023ab389710_CML247	YN	0.00141087	0.0170094	0.0829464
Zm00018ab396690_B97-Zm00024ab386830_CML277	YN	0.00298162	0.0112252	0.26562
Zm00018ab396690_B97-Zm00025ab392970_CML322	YN	0.0018916	0.00708922	0.266828
Zm00018ab396690_B97-Zm00026ab381690_CML333	YN	0.00247411	0.00626329	0.395018
Zm00018ab396690_B97-Zm00027ab383500_HP301	YN	0.00298162	0.0112252	0.26562
Zm00018ab396690_B97-Zm00028ab388650_Il14H	YN	0.000638774	0.015258	0.0418649
Zm00018ab396690_B97-Zm00029ab395040_Ki3	YN	0.00258721	0.0214719	0.120493
Zm00018ab396690_B97-Zm00030ab381640_Ki11	YN	0.0262857	0.044948	0.584802
Zm00018ab396690_B97-Zm00031ab393380_Ky21	YN	0.000949187	0.014091	0.0673612
Zm00018ab396690_B97-Zm00033ab400620_M162W	YN	0.0013679	0.0160012	0.0854872
Zm00018ab396690_B97-Zm00034ab402890_Mo18W	YN	0.00247411	0.00626329	0.395018
Zm00018ab396690_B97-Zm00035ab392700_Ms71	YN	0.002858	0.0154104	0.185459
Zm00018ab396690_B97-Zm00036ab389690_NC350	YN	0.000474345	0.0140977	0.0336471
Zm00018ab396690_B97-Zm00037ab382770_NC358	YN	0.000474209	0.0042005	0.112894
Zm00018ab396690_B97-Zm00038ab394620_Oh7B	YN	0.000638774	0.015258	0.0418649
Zm00018ab396690_B97-Zm00039ab386550_Oh43	YN	0.000949187	0.014091	0.0673612
Zm00018ab396690_B97-Zm00041ab393770_Tx303	YN	0.00298162	0.0112252	0.26562
Zm00018ab396690_B97-Zm00042ab395900_Tzi8	YN	0.000474209	0.0042005	0.112894
Zm00018ab424950_B97-Zm00019ab392080_CML52	YN	NA	NA	NA
Zm00018ab424950_B97-Zm00020ab412000_CML69	YN	NA	NA	NA
Zm00018ab424950_B97-Zm00021ab413030_CML103	YN	NA	NA	NA
Zm00018ab424950_B97-Zm00022ab411640_CML228	YN	NA	NA	NA
Zm00018ab424950_B97-Zm00024ab414790_CML277	YN	NA	NA	NA
Zm00018ab424950_B97-Zm00030ab408900_Ki11	YN	0.000348633	NA	NA
Zm00018ab424950_B97-Zm00034ab431700_Mo18W	YN	NA	NA	NA
Zm00018ab424950_B97-Zm00037ab409730_NC358	YN	NA	NA	NA
Zm00018ab424950_B97-Zm00039ab414450_Oh43	YN	0.0140829	0.0237259	0.593566
Zm00018ab424950_B97-Zm00042ab424860_Tzi8	YN	NA	NA	NA
Zm00018ab427290_B97-Zm00019ab394460_CML52	YN	0.0206075	0.0220037	0.936546
Zm00018ab427290_B97-Zm00020ab414120_CML69	YN	0.0195158	0.0216253	0.902454
Zm00018ab427290_B97-Zm00021ab415600_CML103	YN	0.0173432	0.0197679	0.877342
Zm00018ab427290_B97-Zm00022ab414140_CML228	YN	0.0195158	0.0216253	0.902454
Zm00018ab427290_B97-Zm00023ab419560_CML247	YN	0.0195158	0.0216253	0.902454
Zm00018ab427290_B97-Zm00024ab417170_CML277	YN	0.0195793	0.0202647	0.966175
Zm00018ab427290_B97-Zm00025ab423660_CML322	YN	0.0195158	0.0216253	0.902454
Zm00018ab427290_B97-Zm00026ab410480_CML333	YN	0.0195158	0.0216253	0.902454
Zm00018ab427290_B97-Zm00028ab418770_Il14H	YN	0.0102324	0.0121966	0.838958
Zm00018ab427290_B97-Zm00029ab425680_Ki3	YN	0.0186253	0.0206827	0.900526
Zm00018ab427290_B97-Zm00030ab411350_Ki11	YN	0.0184525	0.0223347	0.826178
Zm00018ab427290_B97-Zm00031ab424920_Ky21	YN	0.0155763	0.020335	0.765985
Zm00018ab427290_B97-Zm00033ab431530_M162W	YN	0.00875343	0.0157094	0.557211
Zm00018ab427290_B97-Zm00034ab433630_Mo18W	YN	0.0155212	0.0220784	0.703002
Zm00018ab427290_B97-Zm00036ab420200_NC350	YN	0.0195158	0.0216253	0.902454
Zm00018ab427290_B97-Zm00037ab412370_NC358	YN	0.0186253	0.0206827	0.900526
Zm00018ab427290_B97-Zm00038ab383430_Oh7B	YN	0.00369412	0.0103145	0.358147
Zm00018ab427290_B97-Zm00041ab424820_Tx303	YN	0.0155793	0.0269111	0.578916
Zm00018ab430370_B97-Zm00001eb410900_B73	YN	0.00670735	0.0132747	0.505274
Zm00018ab430370_B97-Zm00019ab397150_CML52	YN	NA	NA	NA
Zm00018ab430370_B97-Zm00020ab417070_CML69	YN	0.00833631	0.0143	0.582957
Zm00018ab430370_B97-Zm00021ab418580_CML103	YN	0.00344433	0.0227514	0.15139
Zm00018ab430370_B97-Zm00022ab417030_CML228	YN	0.000499611	NA	NA
Zm00018ab430370_B97-Zm00023ab422530_CML247	YN	0.00456307	0.0124502	0.366505
Zm00018ab430370_B97-Zm00024ab420180_CML277	YN	NA	NA	NA
Zm00018ab430370_B97-Zm00025ab426730_CML322	YN	0.00833631	0.0143	0.582957
Zm00018ab430370_B97-Zm00027ab416690_HP301	YN	0.00833631	0.0143	0.582957
Zm00018ab430370_B97-Zm00028ab421640_Il14H	YN	0.00833631	0.0143	0.582957
Zm00018ab430370_B97-Zm00029ab428740_Ki3	YN	0.00266513	0.00850384	0.313403
Zm00018ab430370_B97-Zm00030ab414370_Ki11	YN	0.00717348	0.014873	0.482316
Zm00018ab430370_B97-Zm00031ab427940_Ky21	YN	0.00670735	0.0132747	0.505274
Zm00018ab430370_B97-Zm00033ab434540_M162W	YN	0.00670735	0.0132747	0.505274
Zm00018ab430370_B97-Zm00034ab436770_Mo18W	YN	0.00670735	0.0132747	0.505274
Zm00018ab430370_B97-Zm00035ab426250_Ms71	YN	NA	NA	NA
Zm00018ab430370_B97-Zm00036ab423240_NC350	YN	0.00833631	0.0143	0.582957
Zm00018ab430370_B97-Zm00037ab415170_NC358	YN	0.0038752	0.0110074	0.352054
Zm00018ab430370_B97-Zm00038ab386350_Oh7B	YN	0.00833631	0.0143	0.582957
Zm00018ab430370_B97-Zm00039ab419630_Oh43	YN	0.00670735	0.0132747	0.505274
Zm00018ab430370_B97-Zm00040ab436970_P39	YN	0.00550589	0.0173094	0.318087
Zm00018ab430370_B97-Zm00041ab427870_Tx303	YN	0.00833631	0.0143	0.582957
Zm00018ab430370_B97-Zm00042ab430400_Tzi8	YN	0.00833631	0.0143	0.582957
Zm00018ab434530_B97-Zm00001eb414490_B73	YN	0.0033443	0.00446335	0.749282
Zm00018ab434530_B97-Zm00019ab400980_CML52	YN	0.000488839	0.00137966	0.354318
Zm00018ab434530_B97-Zm00020ab420980_CML69	YN	0.00207235	0.00358691	0.577755
Zm00018ab434530_B97-Zm00023ab426520_CML247	YN	0.00411725	0.00859664	0.478937
Zm00018ab434530_B97-Zm00024ab423910_CML277	YN	NA	0.00138081	0
Zm00018ab434530_B97-Zm00025ab430910_CML322	YN	0.000488734	0.00138032	0.354074
Zm00018ab434530_B97-Zm00026ab417110_CML333	YN	0.00315665	0.00463217	0.681462
Zm00018ab434530_B97-Zm00027ab420810_HP301	YN	NA	NA	NA
Zm00018ab434530_B97-Zm00028ab425670_Il14H	YN	0.00463341	0.00735578	0.629901
Zm00018ab434530_B97-Zm00029ab432930_Ki3	YN	0.00260267	0.00712484	0.365294
Zm00018ab434530_B97-Zm00030ab418380_Ki11	YN	0.00315665	0.00463217	0.681462
Zm00018ab434530_B97-Zm00031ab431780_Ky21	YN	0.0033443	0.00446335	0.749282
Zm00018ab434530_B97-Zm00033ab438480_M162W	YN	0.0161962	0.0448758	0.360911
Zm00018ab434530_B97-Zm00034ab440960_Mo18W	YN	NA	NA	NA
Zm00018ab434530_B97-Zm00035ab430420_Ms71	YN	NA	NA	NA
Zm00018ab434530_B97-Zm00036ab427040_NC350	YN	0.0107551	0.0174858	0.615073
Zm00018ab434530_B97-Zm00037ab418740_NC358	YN	NA	0.00138081	0
Zm00018ab434530_B97-Zm00038ab424660_Oh7B	YN	0.00264732	0.00227854	1.16185
Zm00018ab434530_B97-Zm00039ab423460_Oh43	YN	0.00264732	0.00227854	1.16185
Zm00018ab434530_B97-Zm00040ab441220_P39	YN	0.00463341	0.00735578	0.629901
Zm00018ab434530_B97-Zm00041ab432050_Tx303	YN	0.000978542	0.00275771	0.354838
Zm00018ab434530_B97-Zm00042ab434350_Tzi8	YN	0.132396	0.236689	0.559367
Zm00018ab434530_B97-Zm00042ab434370_Tzi8	YN	0.000842737	0.00513626	0.164076
Zm00018ab439450_B97-Zm00001eb418840_B73	YN	0.00391497	0.0101005	0.387601
Zm00018ab439450_B97-Zm00018ab439470_B97	YN	0.0583551	0.0684125	0.85299
Zm00018ab439450_B97-Zm00019ab405360_CML52	YN	0.00594344	0.0142918	0.415865
Zm00018ab439450_B97-Zm00019ab405370_CML52	YN	0.05725	0.0686172	0.834339
Zm00018ab439450_B97-Zm00020ab425680_CML69	YN	0.00451356	0.0139519	0.323508
Zm00018ab439450_B97-Zm00021ab427090_CML103	YN	0.00679945	0.0138109	0.492326
Zm00018ab439450_B97-Zm00022ab425320_CML228	YN	0.05725	0.0686172	0.834339
Zm00018ab439450_B97-Zm00023ab431230_CML247	YN	0.0239649	0.0451138	0.531209
Zm00018ab439450_B97-Zm00023ab431240_CML247	YN	0.0793406	0.120754	0.657042
Zm00018ab439450_B97-Zm00024ab428710_CML277	YN	0.00544046	0.0143355	0.379509
Zm00018ab439450_B97-Zm00025ab435760_CML322	YN	0.00451356	0.0139519	0.323508
Zm00018ab439450_B97-Zm00025ab435770_CML322	YN	0.0573107	0.0697999	0.82107
Zm00018ab439450_B97-Zm00026ab421790_CML333	YN	0.00300194	0.0117308	0.255902
Zm00018ab439450_B97-Zm00027ab425540_HP301	YN	0.00391497	0.0101005	0.387601
Zm00018ab439450_B97-Zm00028ab430660_Il14H	YN	0.00391497	0.0101005	0.387601
Zm00018ab439450_B97-Zm00029ab437950_Ki3	YN	0.00561729	0.00719426	0.780801
Zm00018ab439450_B97-Zm00029ab437960_Ki3	YN	0.0578176	0.0698395	0.827864
Zm00018ab439450_B97-Zm00033ab443590_M162W	YN	0.00788323	0.0179557	0.439037
Zm00018ab439450_B97-Zm00034ab445800_Mo18W	YN	0.00788323	0.0179557	0.439037
Zm00018ab439450_B97-Zm00035ab435330_Ms71	YN	0.00542316	0.0212049	0.25575
Zm00018ab439450_B97-Zm00035ab435340_Ms71	YN	0.0138379	0.0322244	0.429423
Zm00018ab439450_B97-Zm00036ab431520_NC350	YN	0.0469462	0.0751723	0.624515
Zm00018ab439450_B97-Zm00036ab431530_NC350	YN	0.0578176	0.0698395	0.827864
Zm00018ab439450_B97-Zm00037ab423410_NC358	YN	0.00788323	0.0179557	0.439037
Zm00018ab439450_B97-Zm00038ab429250_Oh7B	YN	0.00897033	0.019774	0.453643
Zm00018ab439450_B97-Zm00038ab429260_Oh7B	YN	0.058357	0.0683824	0.853392
Zm00018ab439450_B97-Zm00039ab428140_Oh43	YN	0.00699606	0.0196044	0.356862
Zm00018ab439450_B97-Zm00039ab428150_Oh43	YN	0.05725	0.0686172	0.834339
Zm00018ab439450_B97-Zm00040ab446040_P39	YN	0.00699606	0.0196044	0.356862
Zm00018ab439450_B97-Zm00040ab446050_P39	YN	0.05725	0.0686172	0.834339
Zm00018ab439450_B97-Zm00041ab436980_Tx303	YN	0.0106099	0.0253864	0.417937
Zm00018ab439450_B97-Zm00041ab436990_Tx303	YN	0.0111465	0.0327036	0.340833
Zm00018ab439450_B97-Zm00042ab439470_Tzi8	YN	0.0131984	0.0371454	0.355317
Zm00018ab439470_B97-Zm00001eb418840_B73	YN	0.0597334	0.0715494	0.834855
Zm00018ab439470_B97-Zm00019ab405360_CML52	YN	0.0620605	0.0628081	0.988097
Zm00018ab439470_B97-Zm00019ab405370_CML52	YN	0.000921903	NA	NA
Zm00018ab439470_B97-Zm00020ab425680_CML69	YN	0.0561744	0.0733907	0.765416
Zm00018ab439470_B97-Zm00021ab427090_CML103	YN	0.0619896	0.066983	0.925452
Zm00018ab439470_B97-Zm00022ab425320_CML228	YN	0.000921903	NA	NA
Zm00018ab439470_B97-Zm00023ab431230_CML247	YN	0.0371986	0.0419166	0.887443
Zm00018ab439470_B97-Zm00023ab431240_CML247	YN	0.0345556	0.0665302	0.519397
Zm00018ab439470_B97-Zm00024ab428710_CML277	YN	0.061178	0.0609827	1.0032
Zm00018ab439470_B97-Zm00025ab435760_CML322	YN	0.0561744	0.0733907	0.765416
Zm00018ab439470_B97-Zm00025ab435770_CML322	YN	0.000922031	0.00128555	0.717225
Zm00018ab439470_B97-Zm00026ab421790_CML333	YN	0.0138771	0.027838	0.498496
Zm00018ab439470_B97-Zm00027ab425540_HP301	YN	0.0597334	0.0715494	0.834855
Zm00018ab439470_B97-Zm00028ab430660_Il14H	YN	0.0597334	0.0715494	0.834855
Zm00018ab439470_B97-Zm00029ab437950_Ki3	YN	0.0542664	0.0633598	0.856479
Zm00018ab439470_B97-Zm00029ab437960_Ki3	YN	0.00138325	0.00128614	1.0755
Zm00018ab439470_B97-Zm00033ab443590_M162W	YN	0.058705	0.0625521	0.938498
Zm00018ab439470_B97-Zm00034ab445800_Mo18W	YN	0.058705	0.0625521	0.938498
Zm00018ab439470_B97-Zm00035ab435330_Ms71	YN	0.0614167	0.0684651	0.897052
Zm00018ab439470_B97-Zm00035ab435340_Ms71	YN	0.00379685	0.00221466	1.71442
Zm00018ab439470_B97-Zm00036ab431520_NC350	YN	0.0611541	0.0994669	0.614819
Zm00018ab439470_B97-Zm00036ab431530_NC350	YN	0.00138325	0.00128614	1.0755
Zm00018ab439470_B97-Zm00037ab423410_NC358	YN	0.058705	0.0625521	0.938498
Zm00018ab439470_B97-Zm00038ab429250_Oh7B	YN	0.0577618	0.0636324	0.907742
Zm00018ab439470_B97-Zm00038ab429260_Oh7B	YN	0.00184541	NA	NA
Zm00018ab439470_B97-Zm00039ab428140_Oh43	YN	0.0580016	0.0684353	0.84754
Zm00018ab439470_B97-Zm00039ab428150_Oh43	YN	0.000921903	NA	NA
Zm00018ab439470_B97-Zm00040ab446040_P39	YN	0.0580016	0.0684353	0.84754
Zm00018ab439470_B97-Zm00040ab446050_P39	YN	0.000921903	NA	NA
Zm00018ab439470_B97-Zm00041ab436980_Tx303	YN	0.022872	0.0340841	0.671048
Zm00018ab439470_B97-Zm00041ab436990_Tx303	YN	0.00169293	0.00249673	0.678059
Zm00018ab439470_B97-Zm00042ab439470_Tzi8	YN	0.0231348	0.0377343	0.613099
Zm00018ab440080_B97-Zm00001eb419270_B73	YN	0.0117626	0.0211412	0.556382
Zm00018ab440080_B97-Zm00019ab405880_CML52	YN	NA	NA	NA
Zm00018ab440080_B97-Zm00020ab426140_CML69	YN	NA	NA	NA
Zm00018ab440080_B97-Zm00035ab435850_Ms71	YN	NA	0.000692639	0
Zm00018ab440080_B97-Zm00039ab428700_Oh43	YN	NA	0.000692639	0
Zm00018ab440110_B97-Zm00019ab405910_CML52	YN	0.00172913	0.0053567	0.322798
Zm00018ab440110_B97-Zm00020ab426170_CML69	YN	NA	0.00133429	0
Zm00018ab440110_B97-Zm00021ab427490_CML103	YN	0.00216125	0.00942426	0.229328
Zm00018ab440110_B97-Zm00022ab425760_CML228	YN	0.00129616	0.0107805	0.120232
Zm00018ab440110_B97-Zm00023ab431720_CML247	YN	NA	0.00535812	0
Zm00018ab440110_B97-Zm00024ab429220_CML277	YN	0.00129658	0.00400978	0.323354
Zm00018ab440110_B97-Zm00025ab436200_CML322	YN	NA	0.00535812	0
Zm00018ab440110_B97-Zm00026ab422320_CML333	YN	0.00130751	0.00819669	0.159516
Zm00018ab440110_B97-Zm00029ab438350_Ki3	YN	NA	0.00535812	0
Zm00018ab440110_B97-Zm00030ab423580_Ki11	YN	0.00129616	0.0107805	0.120232
Zm00018ab440110_B97-Zm00031ab436900_Ky21	YN	0.00259824	0.0107804	0.241016
Zm00018ab440110_B97-Zm00033ab444080_M162W	YN	0.000863705	0.00536444	0.161006
Zm00018ab440110_B97-Zm00034ab446280_Mo18W	YN	0.00172659	0.00808629	0.213521
Zm00018ab440110_B97-Zm00035ab435880_Ms71	YN	0.00210813	0.0116793	0.180501
Zm00018ab440110_B97-Zm00036ab431990_NC350	YN	0.00129616	0.0094018	0.137863
Zm00018ab440110_B97-Zm00037ab423940_NC358	YN	0.000863705	0.00536444	0.161006
Zm00018ab440110_B97-Zm00038ab429790_Oh7B	YN	0.00172875	0.00805387	0.214648
Zm00018ab440110_B97-Zm00039ab428730_Oh43	YN	0.0017287	0.00944819	0.182966
Zm00018ab440110_B97-Zm00040ab446570_P39	YN	0.000863705	0.00536444	0.161006
Zm00018ab440110_B97-Zm00041ab437480_Tx303	YN	0.0012946	0.00944426	0.137078
Zm00018ab440110_B97-Zm00042ab439920_Tzi8	YN	NA	0.00535812	0
Zm00019ab011490_CML52-Zm00001eb010990_B73	YN	0.00258345	0.0222933	0.115885
Zm00019ab011490_CML52-Zm00028ab011100_Il14H	YN	0.00215584	0.0320699	0.0672231
Zm00019ab011490_CML52-Zm00030ab011210_Ki11	YN	0.00474842	0.0347718	0.13656
Zm00019ab011490_CML52-Zm00033ab011760_M162W	YN	0.00258345	0.0222933	0.115885
Zm00019ab011490_CML52-Zm00034ab011550_Mo18W	YN	0.00258345	0.0222933	0.115885
Zm00019ab015720_CML52-Zm00001eb015450_B73	YN	0.0249013	0.0773425	0.321962
Zm00019ab015720_CML52-Zm00020ab015970_CML69	YN	0.0120973	0.0353858	0.341868
Zm00019ab015720_CML52-Zm00028ab015840_Il14H	YN	0.00733249	0.0141178	0.519381
Zm00019ab015720_CML52-Zm00030ab015630_Ki11	YN	0.0257514	0.045964	0.560252
Zm00019ab015720_CML52-Zm00034ab016210_Mo18W	YN	0.0070965	0.0194196	0.36543
Zm00019ab023910_CML52-Zm00001eb024240_B73	YN	0.000959091	NA	NA
Zm00019ab023910_CML52-Zm00020ab024330_CML69	YN	0.00315859	0.00117839	2.68042
Zm00019ab023910_CML52-Zm00028ab024130_Il14H	YN	0.00150149	0.00265818	0.564857
Zm00019ab023910_CML52-Zm00030ab024200_Ki11	YN	0.000959091	NA	NA
Zm00019ab023910_CML52-Zm00033ab025290_M162W	YN	0.000959091	NA	NA
Zm00019ab023910_CML52-Zm00034ab025260_Mo18W	YN	0.000959091	NA	NA
Zm00019ab030150_CML52-Zm00001eb030390_B73	YN	0.000454113	NA	NA
Zm00019ab030150_CML52-Zm00020ab030600_CML69	YN	0.000454172	0.00488942	0.0928888
Zm00019ab030150_CML52-Zm00028ab030990_Il14H	YN	0.000457261	0.0169188	0.0270269
Zm00019ab030150_CML52-Zm00030ab030410_Ki11	YN	0.00182646	0.0322759	0.0565892
Zm00019ab030150_CML52-Zm00033ab032080_M162W	YN	0.000454113	NA	NA
Zm00019ab030150_CML52-Zm00034ab032190_Mo18W	YN	0.000454113	NA	NA
Zm00019ab032730_CML52-Zm00001eb033040_B73	YN	0.00828693	0.0225649	0.367248
Zm00019ab032730_CML52-Zm00020ab033420_CML69	YN	0.00382567	0.0122684	0.311831
Zm00019ab032730_CML52-Zm00033ab035000_M162W	YN	0.000922423	NA	NA
Zm00019ab032730_CML52-Zm00034ab035120_Mo18W	YN	0.00828693	0.0225649	0.367248
Zm00019ab036720_CML52-Zm00001eb037410_B73	YN	0.00401716	0.0131214	0.306153
Zm00019ab036720_CML52-Zm00020ab037970_CML69	YN	0.00853311	0.0250645	0.340446
Zm00019ab036720_CML52-Zm00028ab037920_Il14H	YN	0.00401716	0.0131214	0.306153
Zm00019ab036720_CML52-Zm00030ab037270_Ki11	YN	0.00451413	0.00548387	0.823166
Zm00019ab036720_CML52-Zm00033ab039450_M162W	YN	0.00401716	0.0131214	0.306153
Zm00019ab036720_CML52-Zm00034ab039560_Mo18W	YN	0.0111851	0.0202979	0.551048
Zm00019ab042130_CML52-Zm00030ab042960_Ki11	YN	0.0091241	0.0234812	0.38857
Zm00019ab042130_CML52-Zm00033ab045290_M162W	YN	0.0188217	0.0288423	0.652572
Zm00019ab042130_CML52-Zm00034ab045640_Mo18W	YN	0.00975403	0.0246762	0.395281
Zm00019ab068870_CML52-Zm00030ab070570_Ki11	YN	0.000911228	0.00706777	0.128927
Zm00019ab075180_CML52-Zm00001eb077540_B73	YN	0.00541179	0.00519909	1.04091
Zm00019ab075180_CML52-Zm00020ab078440_CML69	YN	0.0054004	0.00908296	0.594564
Zm00019ab075180_CML52-Zm00028ab078620_Il14H	YN	0.0092609	0.00860003	1.07684
Zm00019ab075180_CML52-Zm00030ab077120_Ki11	YN	0.00645968	0.0112713	0.573111
Zm00019ab075180_CML52-Zm00033ab081270_M162W	YN	0.0289758	0.0429055	0.67534
Zm00019ab075180_CML52-Zm00034ab082220_Mo18W	YN	0.00599609	0.0111477	0.537877
Zm00019ab087030_CML52-Zm00001eb089490_B73	YN	0.0339787	0.0453367	0.749474
Zm00019ab087030_CML52-Zm00020ab090660_CML69	YN	0.0339787	0.0453367	0.749474
Zm00019ab087030_CML52-Zm00034ab095070_Mo18W	YN	0.0339787	0.0453367	0.749474
Zm00019ab088870_CML52-Zm00001eb091490_B73	YN	0.00130254	NA	NA
Zm00019ab088870_CML52-Zm00001eb091500_B73	YN	0.0107662	0.00494356	2.17783
Zm00019ab088870_CML52-Zm00020ab092440_CML69	YN	0.00330111	0.00312675	1.05577
Zm00019ab088870_CML52-Zm00028ab093180_Il14H	YN	0.0102861	0.00497729	2.0666
Zm00019ab088870_CML52-Zm00030ab091500_Ki11	YN	0.00969163	0.00641382	1.51105
Zm00019ab088870_CML52-Zm00033ab096460_M162W	YN	0.00769121	0.00427884	1.7975
Zm00019ab088870_CML52-Zm00034ab097390_Mo18W	YN	0.00968866	0.0064185	1.50949
Zm00019ab106920_CML52-Zm00020ab110700_CML69	YN	0.0014084	0.00412172	0.341703
Zm00019ab106920_CML52-Zm00028ab112340_Il14H	YN	0.00364056	0.00662711	0.549343
Zm00019ab106920_CML52-Zm00030ab110210_Ki11	YN	0.0017166	0.00222588	0.771204
Zm00019ab106920_CML52-Zm00033ab115690_M162W	YN	0.00246638	0.00515597	0.478353
Zm00019ab106920_CML52-Zm00034ab116960_Mo18W	YN	0.00301534	0.00259852	1.16041
Zm00019ab110340_CML52-Zm00001eb113900_B73	YN	0.0306797	0.0643442	0.476806
Zm00019ab110340_CML52-Zm00020ab114580_CML69	YN	NA	0.00140093	0
Zm00019ab110340_CML52-Zm00028ab116130_Il14H	YN	0.0302895	0.0623549	0.48576
Zm00019ab110340_CML52-Zm00030ab113860_Ki11	YN	0.0291725	0.0640131	0.455728
Zm00019ab110340_CML52-Zm00033ab119600_M162W	YN	0.030136	0.0644393	0.467664
Zm00019ab110340_CML52-Zm00034ab120820_Mo18W	YN	0.0321087	0.0637349	0.503786
Zm00019ab126070_CML52-Zm00001eb131200_B73	YN	NA	NA	NA
Zm00019ab126070_CML52-Zm00020ab132040_CML69	YN	0.00111775	NA	NA
Zm00019ab126070_CML52-Zm00028ab134140_Il14H	YN	0.000558759	NA	NA
Zm00019ab126070_CML52-Zm00030ab131400_Ki11	YN	0.00729158	0.0177796	0.410108
Zm00019ab126070_CML52-Zm00033ab138010_M162W	YN	NA	NA	NA
Zm00019ab126070_CML52-Zm00034ab139720_Mo18W	YN	NA	NA	NA
Zm00019ab128930_CML52-Zm00001eb134970_B73	YN	0.0028847	0.0667082	0.0432436
Zm00019ab128930_CML52-Zm00020ab136100_CML69	YN	0.00336839	0.0577635	0.0583135
Zm00019ab128930_CML52-Zm00028ab137960_Il14H	YN	0.00145725	0.0346512	0.0420548
Zm00019ab128930_CML52-Zm00030ab135200_Ki11	YN	0.00288083	0.0538414	0.0535058
Zm00019ab128930_CML52-Zm00033ab142180_M162W	YN	0.00239507	0.0473884	0.0505412
Zm00019ab128930_CML52-Zm00034ab143860_Mo18W	YN	0.00195108	0.0465073	0.0419521
Zm00019ab131950_CML52-Zm00001eb138420_B73	YN	0.0128311	0.0160209	0.800895
Zm00019ab131950_CML52-Zm00020ab139840_CML69	YN	0.00769175	0.00666906	1.15335
Zm00019ab131950_CML52-Zm00028ab141580_Il14H	YN	0.0184604	0.0218602	0.844478
Zm00019ab131950_CML52-Zm00030ab138470_Ki11	YN	0.0185438	0.0254311	0.729176
Zm00019ab131950_CML52-Zm00033ab146070_M162W	YN	0.0134338	0.0177295	0.757711
Zm00019ab131950_CML52-Zm00034ab147530_Mo18W	YN	0.0184604	0.0218602	0.844478
Zm00019ab154650_CML52-Zm00020ab166170_CML69	YN	0.0125729	0.0229705	0.54735
Zm00019ab156440_CML52-Zm00020ab167720_CML69	YN	0.0214813	0.0310334	0.692199
Zm00019ab156440_CML52-Zm00030ab166130_Ki11	YN	0.00733008	0.00597125	1.22756
Zm00019ab156440_CML52-Zm00034ab176120_Mo18W	YN	0.0209833	0.0476202	0.440639
Zm00019ab185680_CML52-Zm00001eb195760_B73	YN	0.0229106	0.0558786	0.410006
Zm00019ab185680_CML52-Zm00020ab198270_CML69	YN	NA	NA	NA
Zm00019ab185680_CML52-Zm00028ab201480_Il14H	YN	0.0174692	0.0474332	0.36829
Zm00019ab185680_CML52-Zm00030ab197020_Ki11	YN	0.00221383	0.00173116	1.27881
Zm00019ab185680_CML52-Zm00033ab207910_M162W	YN	0.0028192	0.00824205	0.342051
Zm00019ab185680_CML52-Zm00034ab207910_Mo18W	YN	0.00340737	0.00483616	0.704562
Zm00019ab187190_CML52-Zm00001eb197290_B73	YN	0.00378182	0.007152	0.528778
Zm00019ab187190_CML52-Zm00028ab203100_Il14H	YN	0.00372045	0.00296679	1.25403
Zm00019ab187190_CML52-Zm00030ab198640_Ki11	YN	0.0331411	0.0438904	0.755088
Zm00019ab187190_CML52-Zm00033ab209470_M162W	YN	0.00206928	0.00480819	0.430367
Zm00019ab187190_CML52-Zm00034ab209380_Mo18W	YN	0.00457437	0.00511834	0.893723
Zm00019ab190200_CML52-Zm00001eb200120_B73	YN	0.00396486	0.00965045	0.410848
Zm00019ab190200_CML52-Zm00020ab203020_CML69	YN	0.00226266	0.00221551	1.02128
Zm00019ab190200_CML52-Zm00028ab205830_Il14H	YN	0.00818433	0.00987608	0.828703
Zm00019ab190200_CML52-Zm00030ab201330_Ki11	YN	0.000376493	0.00110671	0.34019
Zm00019ab190200_CML52-Zm00033ab212370_M162W	YN	0.0309613	0.0319029	0.970486
Zm00019ab190200_CML52-Zm00034ab212110_Mo18W	YN	0.00620545	0.01069	0.58049
Zm00019ab190690_CML52-Zm00001eb200700_B73	YN	NA	NA	NA
Zm00019ab190690_CML52-Zm00020ab203610_CML69	YN	0.00260828	0.0135488	0.19251
Zm00019ab190690_CML52-Zm00028ab206370_Il14H	YN	0.00260828	0.0135488	0.19251
Zm00019ab190690_CML52-Zm00030ab201870_Ki11	YN	0.00260828	0.0135488	0.19251
Zm00019ab190690_CML52-Zm00033ab212980_M162W	YN	NA	NA	NA
Zm00019ab190690_CML52-Zm00034ab212690_Mo18W	YN	0.00260828	0.0135488	0.19251
Zm00019ab190700_CML52-Zm00001eb200710_B73	YN	NA	NA	NA
Zm00019ab190700_CML52-Zm00020ab203630_CML69	YN	0.00463825	0.00384008	1.20785
Zm00019ab190700_CML52-Zm00028ab206390_Il14H	YN	0.00405671	0.00266297	1.52338
Zm00019ab190700_CML52-Zm00030ab201890_Ki11	YN	0.00405671	0.00266297	1.52338
Zm00019ab190700_CML52-Zm00033ab212990_M162W	YN	0.000993457	NA	NA
Zm00019ab190700_CML52-Zm00034ab212730_Mo18W	YN	0.00463737	0.0025592	1.81204
Zm00019ab192420_CML52-Zm00001eb202350_B73	YN	0.00266337	0.00845705	0.314929
Zm00019ab192420_CML52-Zm00028ab208200_Il14H	YN	0.00567401	0.00221785	2.55834
Zm00019ab192420_CML52-Zm00030ab203640_Ki11	YN	0.00160049	0.00456976	0.350236
Zm00019ab192420_CML52-Zm00033ab214780_M162W	YN	0.00455036	0.0129037	0.352641
Zm00019ab192420_CML52-Zm00034ab214600_Mo18W	YN	0.00420264	0.00784054	0.536014
Zm00019ab212210_CML52-Zm00028ab228680_Il14H	YN	0.00860773	0.0189152	0.455071
Zm00019ab216340_CML52-Zm00001eb226690_B73	YN	0.0628995	0.121054	0.5196
Zm00019ab216340_CML52-Zm00001eb226700_B73	YN	0.003711	0.00840905	0.441311
Zm00019ab216340_CML52-Zm00020ab229420_CML69	YN	NA	NA	NA
Zm00019ab216340_CML52-Zm00028ab232950_Il14H	YN	0.0496754	0.112977	0.439694
Zm00019ab216340_CML52-Zm00028ab232960_Il14H	YN	0.00237397	0.0184556	0.128632
Zm00019ab216340_CML52-Zm00030ab228010_Ki11	YN	0.00387013	NA	NA
Zm00019ab216340_CML52-Zm00033ab239750_M162W	YN	0.064091	0.119499	0.536331
Zm00019ab216340_CML52-Zm00033ab239780_M162W	YN	0.0031102	0.00806025	0.385869
Zm00019ab216340_CML52-Zm00034ab240640_Mo18W	YN	0.064095	0.12109	0.529319
Zm00019ab216340_CML52-Zm00034ab240650_Mo18W	YN	0.00387013	NA	NA
Zm00019ab216350_CML52-Zm00001eb226710_B73	YN	NA	NA	NA
Zm00019ab216350_CML52-Zm00020ab229430_CML69	YN	0.00104592	0.0154918	0.0675147
Zm00019ab216350_CML52-Zm00028ab232980_Il14H	YN	0.000523172	0.00339801	0.153964
Zm00019ab216350_CML52-Zm00030ab228020_Ki11	YN	NA	NA	NA
Zm00019ab216350_CML52-Zm00033ab239790_M162W	YN	NA	NA	NA
Zm00019ab216350_CML52-Zm00034ab240660_Mo18W	YN	0.00156947	0.0154962	0.101281
Zm00019ab216360_CML52-Zm00001eb226720_B73	YN	0.000947014	NA	NA
Zm00019ab216360_CML52-Zm00020ab229440_CML69	YN	0.00616112	0.0281189	0.21911
Zm00019ab216360_CML52-Zm00028ab233020_Il14H	YN	0.00762246	0.017906	0.425693
Zm00019ab216360_CML52-Zm00030ab228060_Ki11	YN	NA	NA	NA
Zm00019ab216360_CML52-Zm00033ab239810_M162W	YN	0.000947014	NA	NA
Zm00019ab216360_CML52-Zm00034ab240670_Mo18W	YN	0.00616112	0.0281189	0.21911
Zm00019ab243520_CML52-Zm00001eb253770_B73	YN	0.00621377	0.012058	0.515325
Zm00019ab243520_CML52-Zm00033ab268680_M162W	YN	0.00621377	0.012058	0.515325
Zm00019ab243520_CML52-Zm00034ab269820_Mo18W	YN	0.000481702	0.00141523	0.34037
Zm00019ab251410_CML52-Zm00001eb261660_B73	YN	0.0588711	0.147118	0.400161
Zm00019ab251410_CML52-Zm00019ab251440_CML52	YN	0.058822	0.150747	0.390203
Zm00019ab251410_CML52-Zm00020ab265320_CML69	YN	0.0152357	0.0323232	0.471355
Zm00019ab251410_CML52-Zm00028ab269230_Il14H	YN	0.0602108	0.148917	0.404326
Zm00019ab251410_CML52-Zm00028ab269280_Il14H	YN	0.0588711	0.147118	0.400161
Zm00019ab251410_CML52-Zm00030ab263600_Ki11	YN	0.0598534	0.148505	0.403039
Zm00019ab251410_CML52-Zm00033ab277480_M162W	YN	0.060254	0.14616	0.412248
Zm00019ab251410_CML52-Zm00033ab277580_M162W	YN	0.0588711	0.147118	0.400161
Zm00019ab251410_CML52-Zm00034ab278310_Mo18W	YN	0.060254	0.14616	0.412248
Zm00019ab251410_CML52-Zm00034ab278420_Mo18W	YN	0.0588711	0.147118	0.400161
Zm00019ab251440_CML52-Zm00001eb261660_B73	YN	NA	0.00151643	0
Zm00019ab251440_CML52-Zm00020ab265320_CML69	YN	0.0811522	0.120274	0.674726
Zm00019ab251440_CML52-Zm00028ab269230_Il14H	YN	0.0687772	0.130489	0.527073
Zm00019ab251440_CML52-Zm00028ab269280_Il14H	YN	NA	0.00151643	0
Zm00019ab251440_CML52-Zm00030ab263600_Ki11	YN	0.000487302	0.00304051	0.16027
Zm00019ab251440_CML52-Zm00033ab277480_M162W	YN	0.0728194	0.134086	0.543079
Zm00019ab251440_CML52-Zm00033ab277580_M162W	YN	NA	0.00151643	0
Zm00019ab251440_CML52-Zm00034ab278310_Mo18W	YN	0.0709932	0.126992	0.559037
Zm00019ab251440_CML52-Zm00034ab278420_Mo18W	YN	NA	0.00151643	0
Zm00019ab261130_CML52-Zm00001eb271410_B73	YN	0.00192338	0.00143887	1.33672
Zm00019ab261130_CML52-Zm00020ab275780_CML69	YN	0.00206841	0.00461202	0.448481
Zm00019ab261130_CML52-Zm00030ab272110_Ki11	YN	0.00192351	0.00287991	0.667905
Zm00019ab261130_CML52-Zm00033ab288460_M162W	YN	0.0070997	0.0182359	0.389325
Zm00019ab261130_CML52-Zm00034ab291020_Mo18W	YN	0.00179907	0.00156362	1.15058
Zm00019ab271250_CML52-Zm00001eb283180_B73	YN	0.0221538	0.0356849	0.620818
Zm00019ab271250_CML52-Zm00020ab287160_CML69	YN	0.0222366	0.0340317	0.653408
Zm00019ab271250_CML52-Zm00028ab290860_Il14H	YN	0.0178431	0.026951	0.662058
Zm00019ab271250_CML52-Zm00030ab283840_Ki11	YN	0.0222366	0.0340317	0.653408
Zm00019ab271250_CML52-Zm00033ab300460_M162W	YN	0.000481048	0.00145165	0.33138
Zm00019ab271250_CML52-Zm00034ab303210_Mo18W	YN	0.00139753	0.0027228	0.51327
Zm00019ab279540_CML52-Zm00001eb291370_B73	YN	0.000390957	0.00114964	0.34007
Zm00019ab279540_CML52-Zm00020ab295390_CML69	YN	NA	NA	NA
Zm00019ab279540_CML52-Zm00033ab308930_M162W	YN	0.000788501	0.007903	0.0997723
Zm00019ab279540_CML52-Zm00034ab311830_Mo18W	YN	0.000390962	0.00809838	0.0482766
Zm00019ab292590_CML52-Zm00001eb304860_B73	YN	0.00234163	0.00733537	0.319224
Zm00019ab292590_CML52-Zm00028ab312360_Il14H	YN	0.00352988	0.0117369	0.30075
Zm00019ab292590_CML52-Zm00033ab322920_M162W	YN	NA	NA	NA
Zm00019ab297940_CML52-Zm00001eb310010_B73	YN	0.0135929	0.039266	0.346174
Zm00019ab297940_CML52-Zm00020ab314420_CML69	YN	0.0567969	0.0906848	0.626311
Zm00019ab297940_CML52-Zm00028ab318060_Il14H	YN	NA	NA	NA
Zm00019ab297940_CML52-Zm00033ab328810_M162W	YN	NA	NA	NA
Zm00019ab337000_CML52-Zm00001eb349330_B73	YN	0.0142905	0.0447842	0.319097
Zm00019ab337000_CML52-Zm00020ab354140_CML69	YN	0.000723862	0.0085516	0.0846464
Zm00019ab337000_CML52-Zm00028ab358660_Il14H	YN	0.00997289	0.0218928	0.455533
Zm00019ab337000_CML52-Zm00030ab351700_Ki11	YN	0.000696922	0.00374547	0.186071
Zm00019ab337000_CML52-Zm00033ab370250_M162W	YN	0.00919937	0.0222367	0.413703
Zm00019ab337000_CML52-Zm00034ab373260_Mo18W	YN	0.000723862	0.0085516	0.0846464
Zm00019ab351590_CML52-Zm00001eb363970_B73	YN	0.000809602	0.0392902	0.0206057
Zm00019ab351590_CML52-Zm00020ab369160_CML69	YN	NA	0.0131638	0
Zm00019ab351590_CML52-Zm00028ab373810_Il14H	YN	NA	0.0131947	0
Zm00019ab351590_CML52-Zm00030ab366560_Ki11	YN	NA	0.00981911	0
Zm00019ab351590_CML52-Zm00033ab385590_M162W	YN	NA	0.0138276	0
Zm00019ab351590_CML52-Zm00034ab388700_Mo18W	YN	0.00163099	0.034146	0.0477653
Zm00019ab366020_CML52-Zm00001eb378630_B73	YN	0.00142377	0.00842247	0.169045
Zm00019ab366020_CML52-Zm00020ab384570_CML69	YN	0.00344594	0.0179886	0.191563
Zm00019ab366020_CML52-Zm00028ab388650_Il14H	YN	0.00127753	0.0172182	0.0741964
Zm00019ab366020_CML52-Zm00030ab381640_Ki11	YN	0.0281479	0.0499808	0.563175
Zm00019ab366020_CML52-Zm00033ab400620_M162W	YN	0.00205232	0.0176328	0.116392
Zm00019ab366020_CML52-Zm00034ab402890_Mo18W	YN	0.000474352	NA	NA
Zm00019ab392080_CML52-Zm00020ab412000_CML69	YN	NA	NA	NA
Zm00019ab392080_CML52-Zm00030ab408900_Ki11	YN	0.000348633	NA	NA
Zm00019ab392080_CML52-Zm00034ab431700_Mo18W	YN	NA	NA	NA
Zm00019ab394460_CML52-Zm00020ab414120_CML69	YN	0.00883065	0.0066061	1.33674
Zm00019ab394460_CML52-Zm00028ab418770_Il14H	YN	0.0215204	0.0233104	0.923213
Zm00019ab394460_CML52-Zm00030ab411350_Ki11	YN	0.00849163	0.00527165	1.61081
Zm00019ab394460_CML52-Zm00033ab431530_M162W	YN	0.015188	0.0131259	1.15709
Zm00019ab394460_CML52-Zm00034ab433630_Mo18W	YN	0.0185009	0.0159592	1.15926
Zm00019ab397150_CML52-Zm00001eb410900_B73	YN	0.00670735	0.0132747	0.505274
Zm00019ab397150_CML52-Zm00020ab417070_CML69	YN	0.00833631	0.0143	0.582957
Zm00019ab397150_CML52-Zm00028ab421640_Il14H	YN	0.00833631	0.0143	0.582957
Zm00019ab397150_CML52-Zm00030ab414370_Ki11	YN	0.00717348	0.014873	0.482316
Zm00019ab397150_CML52-Zm00033ab434540_M162W	YN	0.00670735	0.0132747	0.505274
Zm00019ab397150_CML52-Zm00034ab436770_Mo18W	YN	0.00670735	0.0132747	0.505274
Zm00019ab400980_CML52-Zm00001eb414490_B73	YN	0.00334535	0.0025385	1.31784
Zm00019ab400980_CML52-Zm00020ab420980_CML69	YN	0.00276903	0.00197371	1.40296
Zm00019ab400980_CML52-Zm00028ab425670_Il14H	YN	0.00450343	0.00525561	0.85688
Zm00019ab400980_CML52-Zm00030ab418380_Ki11	YN	0.00373341	0.00289773	1.28839
Zm00019ab400980_CML52-Zm00033ab438480_M162W	YN	0.0186671	0.0331102	0.563788
Zm00019ab400980_CML52-Zm00034ab440960_Mo18W	YN	0.000488839	0.00137966	0.354318
Zm00019ab405360_CML52-Zm00001eb418840_B73	YN	0.00493356	0.0110412	0.446831
Zm00019ab405360_CML52-Zm00019ab405370_CML52	YN	0.0608785	0.0631516	0.964006
Zm00019ab405360_CML52-Zm00020ab425680_CML69	YN	0.00322116	0.0131505	0.244946
Zm00019ab405360_CML52-Zm00028ab430660_Il14H	YN	0.00493356	0.0110412	0.446831
Zm00019ab405360_CML52-Zm00033ab443590_M162W	YN	0.00399948	0.007501	0.533194
Zm00019ab405360_CML52-Zm00034ab445800_Mo18W	YN	0.00399948	0.007501	0.533194
Zm00019ab405370_CML52-Zm00001eb418840_B73	YN	0.058632	0.0717146	0.817574
Zm00019ab405370_CML52-Zm00020ab425680_CML69	YN	0.055058	0.0736564	0.747498
Zm00019ab405370_CML52-Zm00028ab430660_Il14H	YN	0.058632	0.0717146	0.817574
Zm00019ab405370_CML52-Zm00033ab443590_M162W	YN	0.0575296	0.0629085	0.914498
Zm00019ab405370_CML52-Zm00034ab445800_Mo18W	YN	0.0575296	0.0629085	0.914498
Zm00019ab405880_CML52-Zm00001eb419270_B73	YN	0.0117626	0.0211412	0.556382
Zm00019ab405880_CML52-Zm00020ab426140_CML69	YN	NA	NA	NA
Zm00019ab405910_CML52-Zm00020ab426170_CML69	YN	0.00172935	0.00401093	0.431159
Zm00019ab405910_CML52-Zm00030ab423580_Ki11	YN	0.00129621	0.0107535	0.120538
Zm00019ab405910_CML52-Zm00033ab444080_M162W	YN	0.000863663	0.00805431	0.10723
Zm00019ab405910_CML52-Zm00034ab446280_Mo18W	YN	0.000898715	0.00719323	0.124939
Zm00021ab011160_CML103-Zm00001eb010990_B73	YN	0.00476516	0.0441644	0.107896
Zm00021ab011160_CML103-Zm00019ab011490_CML52	YN	0.00475143	0.0372165	0.12767
Zm00021ab011160_CML103-Zm00022ab010930_CML228	YN	0.00173655	0.0308567	0.056278
Zm00021ab011160_CML103-Zm00028ab011100_Il14H	YN	0.00345674	0.0144779	0.23876
Zm00021ab011160_CML103-Zm00030ab011210_Ki11	YN	0.000868747	0.00692313	0.125485
Zm00021ab011160_CML103-Zm00031ab011330_Ky21	YN	0.00303029	0.0289376	0.104718
Zm00021ab011160_CML103-Zm00033ab011760_M162W	YN	0.00476516	0.0441644	0.107896
Zm00021ab011160_CML103-Zm00034ab011550_Mo18W	YN	0.00476516	0.0441644	0.107896
Zm00021ab011160_CML103-Zm00037ab011130_NC358	YN	0.00390636	0.0335552	0.116416
Zm00021ab011160_CML103-Zm00038ab011440_Oh7B	YN	0.00302734	0.0366291	0.0826486
Zm00021ab011160_CML103-Zm00041ab011730_Tx303	YN	0.00390636	0.0335552	0.116416
Zm00021ab015450_CML103-Zm00001eb015450_B73	YN	0.0291704	0.0847994	0.343994
Zm00021ab015450_CML103-Zm00019ab015720_CML52	YN	0.0748291	0.143942	0.519856
Zm00021ab015450_CML103-Zm00020ab015970_CML69	YN	0.0164543	0.0448816	0.366616
Zm00021ab015450_CML103-Zm00022ab015390_CML228	YN	0.0794309	0.144789	0.548598
Zm00021ab015450_CML103-Zm00028ab015840_Il14H	YN	0.0783578	0.140648	0.557119
Zm00021ab015450_CML103-Zm00030ab015630_Ki11	YN	0.0803786	0.1485	0.54127
Zm00021ab015450_CML103-Zm00034ab016210_Mo18W	YN	0.0782217	0.146575	0.533663
Zm00021ab015450_CML103-Zm00037ab015760_NC358	YN	0.0777316	0.147365	0.527477
Zm00021ab015450_CML103-Zm00038ab016040_Oh7B	YN	0.0796312	0.143752	0.553949
Zm00021ab024170_CML103-Zm00001eb024240_B73	YN	NA	NA	NA
Zm00021ab024170_CML103-Zm00019ab023910_CML52	YN	0.000959091	NA	NA
Zm00021ab024170_CML103-Zm00020ab024330_CML69	YN	0.00315945	0.00117767	2.68279
Zm00021ab024170_CML103-Zm00022ab023870_CML228	YN	NA	NA	NA
Zm00021ab024170_CML103-Zm00028ab024130_Il14H	YN	0.00150171	0.00265717	0.565153
Zm00021ab024170_CML103-Zm00030ab024200_Ki11	YN	NA	NA	NA
Zm00021ab024170_CML103-Zm00031ab024790_Ky21	YN	0.000959091	NA	NA
Zm00021ab024170_CML103-Zm00033ab025290_M162W	YN	NA	NA	NA
Zm00021ab024170_CML103-Zm00034ab025260_Mo18W	YN	NA	NA	NA
Zm00021ab024170_CML103-Zm00037ab024180_NC358	YN	0.0013754	0.00176324	0.780041
Zm00021ab024170_CML103-Zm00038ab024960_Oh7B	YN	0.0015023	0.00132602	1.13294
Zm00021ab024170_CML103-Zm00041ab024940_Tx303	YN	0.0015023	0.00132602	1.13294
Zm00021ab030750_CML103-Zm00001eb030390_B73	YN	0.00320099	0.0321887	0.0994446
Zm00021ab030750_CML103-Zm00019ab030150_CML52	YN	0.00274145	0.0322744	0.0849419
Zm00021ab030750_CML103-Zm00020ab030600_CML69	YN	0.00228101	0.0376422	0.0605971
Zm00021ab030750_CML103-Zm00022ab031470_CML228	YN	0.00366881	0.0342102	0.107243
Zm00021ab030750_CML103-Zm00028ab030990_Il14H	YN	0.00320147	0.0398933	0.0802507
Zm00021ab030750_CML103-Zm00030ab030410_Ki11	YN	0.000910674	NA	NA
Zm00021ab030750_CML103-Zm00031ab031530_Ky21	YN	0.00458104	0.0396861	0.115432
Zm00021ab030750_CML103-Zm00033ab032080_M162W	YN	0.00320099	0.0321887	0.0994446
Zm00021ab030750_CML103-Zm00034ab032190_Mo18W	YN	0.00320099	0.0321887	0.0994446
Zm00021ab030750_CML103-Zm00038ab031580_Oh7B	YN	0.00182646	0.0297862	0.0613189
Zm00021ab030750_CML103-Zm00041ab031990_Tx303	YN	0.00458104	0.0396861	0.115432
Zm00021ab033500_CML103-Zm00001eb033040_B73	YN	0.00592933	0.0114335	0.518594
Zm00021ab033500_CML103-Zm00019ab032730_CML52	YN	NA	0.00380055	0
Zm00021ab033500_CML103-Zm00020ab033420_CML69	YN	0.00198506	0.00435382	0.455934
Zm00021ab033500_CML103-Zm00022ab034040_CML228	YN	0.00592933	0.0114335	0.518594
Zm00021ab033500_CML103-Zm00033ab035000_M162W	YN	0.000691614	0.00380219	0.181899
Zm00021ab033500_CML103-Zm00034ab035120_Mo18W	YN	0.00592933	0.0114335	0.518594
Zm00021ab033500_CML103-Zm00037ab033340_NC358	YN	0.00451809	0.0110176	0.410078
Zm00021ab033500_CML103-Zm00038ab034250_Oh7B	YN	0.00198506	0.00435382	0.455934
Zm00021ab033500_CML103-Zm00041ab034490_Tx303	YN	NA	0.00189712	0
Zm00021ab077930_CML103-Zm00001eb077540_B73	YN	0.00364041	0.0189626	0.191978
Zm00021ab077930_CML103-Zm00019ab075180_CML52	YN	0.00833737	0.0126924	0.65688
Zm00021ab077930_CML103-Zm00020ab078440_CML69	YN	0.00424403	0.0173068	0.245223
Zm00021ab077930_CML103-Zm00022ab078130_CML228	YN	0.00465476	0.0227704	0.204421
Zm00021ab077930_CML103-Zm00028ab078620_Il14H	YN	0.00507757	0.0207812	0.244335
Zm00021ab077930_CML103-Zm00030ab077120_Ki11	YN	0.0019309	0.00755482	0.255586
Zm00021ab077930_CML103-Zm00031ab080480_Ky21	YN	0.0041888	0.0227667	0.183988
Zm00021ab077930_CML103-Zm00033ab081270_M162W	YN	0.0265446	0.064941	0.408749
Zm00021ab077930_CML103-Zm00034ab082220_Mo18W	YN	0.00234593	0.0127519	0.183967
Zm00021ab077930_CML103-Zm00037ab077790_NC358	YN	0.00269128	0.0170613	0.157741
Zm00021ab077930_CML103-Zm00038ab079430_Oh7B	YN	0.0019309	0.00755482	0.255586
Zm00021ab077930_CML103-Zm00041ab079350_Tx303	YN	0.0019309	0.00755482	0.255586
Zm00021ab089950_CML103-Zm00001eb089490_B73	YN	0.0286891	0.0466206	0.615374
Zm00021ab089950_CML103-Zm00019ab087030_CML52	YN	0.000599885	NA	NA
Zm00021ab089950_CML103-Zm00020ab090660_CML69	YN	0.0286891	0.0466206	0.615374
Zm00021ab089950_CML103-Zm00021ab089960_CML103	YN	0.000952798	NA	NA
Zm00021ab089950_CML103-Zm00031ab093300_Ky21	YN	0.0286891	0.0466206	0.615374
Zm00021ab089950_CML103-Zm00034ab095070_Mo18W	YN	0.0286891	0.0466206	0.615374
Zm00021ab089950_CML103-Zm00041ab092390_Tx303	YN	0.0286891	0.0466206	0.615374
Zm00021ab089960_CML103-Zm00001eb089490_B73	YN	0.0286992	0.046574	0.616206
Zm00021ab089960_CML103-Zm00019ab087030_CML52	YN	0.00119806	NA	NA
Zm00021ab089960_CML103-Zm00020ab090660_CML69	YN	0.0286992	0.046574	0.616206
Zm00021ab089960_CML103-Zm00031ab093300_Ky21	YN	0.0286992	0.046574	0.616206
Zm00021ab089960_CML103-Zm00034ab095070_Mo18W	YN	0.0286992	0.046574	0.616206
Zm00021ab089960_CML103-Zm00041ab092390_Tx303	YN	0.0286992	0.046574	0.616206
Zm00021ab090050_CML103-Zm00028ab089100_Il14H	YN	0.00382262	0.00615059	0.621505
Zm00021ab090050_CML103-Zm00030ab089560_Ki11	YN	0.0091372	0.0211206	0.432621
Zm00021ab090050_CML103-Zm00033ab094410_M162W	YN	0.0102019	0.0145014	0.703516
Zm00021ab090050_CML103-Zm00038ab089930_Oh7B	YN	0.00382262	0.00615059	0.621505
Zm00021ab091790_CML103-Zm00001eb091490_B73	YN	NA	NA	NA
Zm00021ab091790_CML103-Zm00001eb091500_B73	YN	0.00925538	0.00516488	1.79199
Zm00021ab091790_CML103-Zm00019ab088870_CML52	YN	0.00130254	NA	NA
Zm00021ab091790_CML103-Zm00020ab092440_CML69	YN	0.00181261	0.0034268	0.528951
Zm00021ab091790_CML103-Zm00021ab091800_CML103	YN	0.00925538	0.00516488	1.79199
Zm00021ab091790_CML103-Zm00022ab092240_CML228	YN	0.00867309	0.00675258	1.28441
Zm00021ab091790_CML103-Zm00028ab093180_Il14H	YN	0.00875335	0.0052555	1.66556
Zm00021ab091790_CML103-Zm00030ab091500_Ki11	YN	0.00817834	0.00678912	1.20462
Zm00021ab091790_CML103-Zm00031ab095470_Ky21	YN	0.00929006	0.0321961	0.288546
Zm00021ab091790_CML103-Zm00031ab095480_Ky21	YN	0.00919867	0.00649499	1.41627
Zm00021ab091790_CML103-Zm00033ab096460_M162W	YN	0.00614202	0.00486984	1.26124
Zm00021ab091790_CML103-Zm00034ab097390_Mo18W	YN	0.00817562	0.00679529	1.20313
Zm00021ab091790_CML103-Zm00037ab091970_NC358	YN	0.00627058	0.00475254	1.31942
Zm00021ab091790_CML103-Zm00038ab093920_Oh7B	YN	0.00929006	0.0321961	0.288546
Zm00021ab091790_CML103-Zm00038ab093940_Oh7B	YN	0.0117315	0.0135736	0.864284
Zm00021ab091790_CML103-Zm00041ab094490_Tx303	YN	0.000433888	NA	NA
Zm00021ab091790_CML103-Zm00041ab094500_Tx303	YN	0.00925538	0.00516488	1.79199
Zm00021ab091800_CML103-Zm00001eb091490_B73	YN	0.00925538	0.00516488	1.79199
Zm00021ab091800_CML103-Zm00001eb091500_B73	YN	NA	NA	NA
Zm00021ab091800_CML103-Zm00019ab088870_CML52	YN	0.0107662	0.00494356	2.17783
Zm00021ab091800_CML103-Zm00020ab092440_CML69	YN	0.00934438	0.00623701	1.49822
Zm00021ab091800_CML103-Zm00022ab092240_CML228	YN	0.00219896	0.00136039	1.61642
Zm00021ab091800_CML103-Zm00028ab093180_Il14H	YN	0.00226401	NA	NA
Zm00021ab091800_CML103-Zm00030ab091500_Ki11	YN	0.00173068	0.00129478	1.33665
Zm00021ab091800_CML103-Zm00031ab095470_Ky21	YN	0.0091446	0.0342103	0.267306
Zm00021ab091800_CML103-Zm00031ab095480_Ky21	YN	NA	0.00128242	0
Zm00021ab091800_CML103-Zm00033ab096460_M162W	YN	0.00383637	0.00100542	3.81569
Zm00021ab091800_CML103-Zm00034ab097390_Mo18W	YN	0.00172992	0.00129649	1.33431
Zm00021ab091800_CML103-Zm00037ab091970_NC358	YN	0.0121111	0.00735948	1.64565
Zm00021ab091800_CML103-Zm00038ab093920_Oh7B	YN	0.0091446	0.0342103	0.267306
Zm00021ab091800_CML103-Zm00038ab093940_Oh7B	YN	0.0117315	0.0135736	0.864284
Zm00021ab091800_CML103-Zm00041ab094490_Tx303	YN	0.00970861	0.00515411	1.88366
Zm00021ab091800_CML103-Zm00041ab094500_Tx303	YN	NA	NA	NA
Zm00021ab110580_CML103-Zm00019ab106920_CML52	YN	0.00387536	0.0041344	0.937345
Zm00021ab110580_CML103-Zm00020ab110700_CML69	YN	0.00405809	0.0033587	1.20823
Zm00021ab110580_CML103-Zm00022ab111550_CML228	YN	0.00286454	0.00360198	0.795268
Zm00021ab110580_CML103-Zm00028ab112340_Il14H	YN	0.00171344	0.00508472	0.336978
Zm00021ab110580_CML103-Zm00030ab110210_Ki11	YN	0.00356596	0.00547542	0.651267
Zm00021ab110580_CML103-Zm00031ab114070_Ky21	YN	0.00324338	0.00621495	0.521868
Zm00021ab110580_CML103-Zm00033ab115690_M162W	YN	0.00436832	0.00607814	0.718694
Zm00021ab110580_CML103-Zm00034ab116960_Mo18W	YN	0.00324289	0.00621728	0.521593
Zm00021ab110580_CML103-Zm00037ab110030_NC358	YN	0.00246602	0.00375422	0.656866
Zm00021ab110580_CML103-Zm00041ab113820_Tx303	YN	0.00324289	0.00621728	0.521593
Zm00021ab114170_CML103-Zm00001eb113900_B73	YN	0.0020095	0.00595175	0.337631
Zm00021ab114170_CML103-Zm00019ab110340_CML52	YN	0.0297315	0.0651161	0.456592
Zm00021ab114170_CML103-Zm00020ab114580_CML69	YN	0.0297266	0.063866	0.465452
Zm00021ab114170_CML103-Zm00022ab115070_CML228	YN	0.0308457	0.067476	0.457136
Zm00021ab114170_CML103-Zm00028ab116130_Il14H	YN	0.00140909	0.0028345	0.497123
Zm00021ab114170_CML103-Zm00030ab113860_Ki11	YN	0.000469389	0.00141613	0.331459
Zm00021ab114170_CML103-Zm00031ab117760_Ky21	YN	0.00140909	0.0028345	0.497123
Zm00021ab114170_CML103-Zm00033ab119600_M162W	YN	0.000469319	0.00141697	0.331212
Zm00021ab114170_CML103-Zm00034ab120820_Mo18W	YN	0.00255032	0.00691125	0.36901
Zm00021ab114170_CML103-Zm00037ab113730_NC358	YN	0.000939181	0.00141564	0.663433
Zm00021ab114170_CML103-Zm00038ab116090_Oh7B	YN	0.00140909	0.0028345	0.497123
Zm00021ab114170_CML103-Zm00041ab117390_Tx303	YN	0.00140946	0.0056757	0.248332
Zm00021ab114420_CML103-Zm00020ab114780_CML69	YN	0.00142332	0.00120147	1.18465
Zm00021ab114420_CML103-Zm00028ab116400_Il14H	YN	0.00181658	0.00271347	0.669468
Zm00021ab114420_CML103-Zm00033ab119870_M162W	YN	0.0726602	0.0676092	1.07471
Zm00021ab114420_CML103-Zm00038ab116330_Oh7B	YN	0.0726602	0.0676092	1.07471
Zm00021ab115350_CML103-Zm00001eb115050_B73	YN	0.00170805	0.00895145	0.190813
Zm00021ab115350_CML103-Zm00022ab116180_CML228	YN	0.00255491	0.014325	0.178353
Zm00021ab115350_CML103-Zm00028ab117310_Il14H	YN	0.000853665	0.00640522	0.133276
Zm00021ab115350_CML103-Zm00030ab114980_Ki11	YN	0.0784981	0.168908	0.46474
Zm00021ab115350_CML103-Zm00031ab119100_Ky21	YN	0.000854447	0.00255577	0.334321
Zm00021ab115350_CML103-Zm00033ab121000_M162W	YN	0.0846596	0.177702	0.476414
Zm00021ab115350_CML103-Zm00034ab121910_Mo18W	YN	0.00170805	0.00895145	0.190813
Zm00021ab115350_CML103-Zm00038ab117520_Oh7B	YN	0.0825365	0.170556	0.483927
Zm00021ab115350_CML103-Zm00041ab118540_Tx303	YN	0.00170215	0.0130107	0.130827
Zm00021ab116890_CML103-Zm00020ab117200_CML69	YN	0.0136445	0.0241858	0.564151
Zm00021ab116890_CML103-Zm00041ab120260_Tx303	YN	0.0185862	0.027802	0.66852
Zm00021ab132280_CML103-Zm00001eb131200_B73	YN	0.00868734	0.0239315	0.363009
Zm00021ab132280_CML103-Zm00019ab126070_CML52	YN	0.00868734	0.0239315	0.363009
Zm00021ab132280_CML103-Zm00020ab132040_CML69	YN	0.00995278	0.0233476	0.426287
Zm00021ab132280_CML103-Zm00022ab132810_CML228	YN	0.00868734	0.0239315	0.363009
Zm00021ab132280_CML103-Zm00028ab134140_Il14H	YN	0.00931957	0.0236169	0.394615
Zm00021ab132280_CML103-Zm00030ab131400_Ki11	YN	0.0100249	0.0216435	0.463185
Zm00021ab132280_CML103-Zm00031ab135900_Ky21	YN	0.0109136	0.0261263	0.417723
Zm00021ab132280_CML103-Zm00033ab138010_M162W	YN	0.00868734	0.0239315	0.363009
Zm00021ab132280_CML103-Zm00034ab139720_Mo18W	YN	0.00868734	0.0239315	0.363009
Zm00021ab132280_CML103-Zm00037ab131690_NC358	YN	0.00757905	0.0205066	0.369591
Zm00021ab132280_CML103-Zm00038ab133920_Oh7B	YN	0.00868734	0.0239315	0.363009
Zm00021ab132280_CML103-Zm00041ab136070_Tx303	YN	0.00868734	0.0239315	0.363009
Zm00021ab135910_CML103-Zm00001eb134970_B73	YN	0.00238784	0.0573056	0.0416686
Zm00021ab135910_CML103-Zm00019ab128930_CML52	YN	0.00143262	0.0323261	0.0443177
Zm00021ab135910_CML103-Zm00020ab136100_CML69	YN	0.00287797	0.0340839	0.0844378
Zm00021ab135910_CML103-Zm00022ab136340_CML228	YN	0.00143461	0.0438449	0.0327202
Zm00021ab135910_CML103-Zm00028ab137960_Il14H	YN	0.000959954	0.025488	0.0376631
Zm00021ab135910_CML103-Zm00030ab135200_Ki11	YN	0.00237549	0.0377939	0.0628537
Zm00021ab135910_CML103-Zm00031ab139960_Ky21	YN	0.00237096	0.0497444	0.0476628
Zm00021ab135910_CML103-Zm00033ab142180_M162W	YN	0.00289773	0.0267467	0.10834
Zm00021ab135910_CML103-Zm00034ab143860_Mo18W	YN	0.0014576	0.0325558	0.0447724
Zm00021ab135910_CML103-Zm00037ab135380_NC358	YN	0.00143461	0.0438449	0.0327202
Zm00021ab135910_CML103-Zm00038ab137680_Oh7B	YN	0.0014576	0.0325558	0.0447724
Zm00021ab135910_CML103-Zm00041ab140370_Tx303	YN	0.0014576	0.0325558	0.0447724
Zm00021ab137810_CML103-Zm00001eb136790_B73	YN	0.00567177	0.0197004	0.287901
Zm00021ab137810_CML103-Zm00030ab136880_Ki11	YN	0.00947597	0.0301651	0.314137
Zm00021ab137810_CML103-Zm00031ab141720_Ky21	YN	0.00751773	0.0303713	0.247528
Zm00021ab137810_CML103-Zm00033ab144250_M162W	YN	0.00454294	0.01745	0.26034
Zm00021ab137810_CML103-Zm00038ab139570_Oh7B	YN	0.00768448	0.0229957	0.334171
Zm00021ab137810_CML103-Zm00041ab142380_Tx303	YN	0.00927105	0.0213001	0.435258
Zm00021ab139480_CML103-Zm00001eb138420_B73	YN	0.000679385	0.00104476	0.65028
Zm00021ab139480_CML103-Zm00019ab131950_CML52	YN	0.0120587	0.0184241	0.654504
Zm00021ab139480_CML103-Zm00020ab139840_CML69	YN	0.00470697	0.0120123	0.391846
Zm00021ab139480_CML103-Zm00022ab139920_CML228	YN	0.00470697	0.0120123	0.391846
Zm00021ab139480_CML103-Zm00028ab141580_Il14H	YN	0.00571457	0.00884982	0.645727
Zm00021ab139480_CML103-Zm00030ab138470_Ki11	YN	0.0128047	0.0221915	0.577011
Zm00021ab139480_CML103-Zm00031ab143320_Ky21	YN	NA	NA	NA
Zm00021ab139480_CML103-Zm00033ab146070_M162W	YN	0.000682603	0.00206117	0.331173
Zm00021ab139480_CML103-Zm00034ab147530_Mo18W	YN	0.00571118	0.0096823	0.589858
Zm00021ab139480_CML103-Zm00037ab139050_NC358	YN	0.00571457	0.00884982	0.645727
Zm00021ab139480_CML103-Zm00038ab141280_Oh7B	YN	0.00033993	0.00209179	0.162507
Zm00021ab139480_CML103-Zm00041ab144130_Tx303	YN	NA	NA	NA
Zm00021ab166820_CML103-Zm00001eb164870_B73	YN	0.0153437	0.00993618	1.54422
Zm00021ab167930_CML103-Zm00019ab156440_CML52	YN	0.00404472	0.00224372	1.80268
Zm00021ab167930_CML103-Zm00020ab167720_CML69	YN	0.00816231	0.00999807	0.816388
Zm00021ab167930_CML103-Zm00030ab166130_Ki11	YN	0.0105048	0.00456392	2.3017
Zm00021ab167930_CML103-Zm00034ab176120_Mo18W	YN	0.102174	0.119633	0.854064
Zm00021ab167930_CML103-Zm00037ab166950_NC358	YN	0.0105048	0.00456392	2.3017
Zm00021ab170980_CML103-Zm00001eb169030_B73	YN	0.0216781	0.0877675	0.246995
Zm00021ab170980_CML103-Zm00020ab170650_CML69	YN	0.00524326	0.0139634	0.375501
Zm00021ab170980_CML103-Zm00022ab170550_CML228	YN	0.00369084	0.016624	0.222018
Zm00021ab170980_CML103-Zm00030ab169230_Ki11	YN	0.00227848	0.0207973	0.109556
Zm00021ab170980_CML103-Zm00031ab175460_Ky21	YN	0.00145634	0.0196963	0.07394
Zm00021ab170980_CML103-Zm00033ab178800_M162W	YN	0.00136617	0.0225468	0.0605928
Zm00021ab170980_CML103-Zm00034ab179170_Mo18W	YN	0.00145634	0.0196963	0.07394
Zm00021ab170980_CML103-Zm00037ab170100_NC358	YN	0.00238543	0.00439492	0.54277
Zm00021ab170980_CML103-Zm00038ab171930_Oh7B	YN	0.0216781	0.0877675	0.246995
Zm00021ab170980_CML103-Zm00041ab175560_Tx303	YN	NA	NA	NA
Zm00021ab199350_CML103-Zm00020ab199230_CML69	YN	0.00819436	0.00756271	1.08352
Zm00021ab199350_CML103-Zm00022ab199320_CML228	YN	0.00588689	0.00732241	0.803955
Zm00021ab199350_CML103-Zm00028ab202280_Il14H	YN	0.00515768	0.00437995	1.17756
Zm00021ab199350_CML103-Zm00030ab197890_Ki11	YN	0.00558562	0.00823685	0.678126
Zm00021ab199350_CML103-Zm00031ab204380_Ky21	YN	NA	NA	NA
Zm00021ab199350_CML103-Zm00041ab205110_Tx303	YN	0.0082249	0.00522408	1.57442
Zm00021ab199950_CML103-Zm00037ab199250_NC358	YN	NA	NA	NA
Zm00021ab199990_CML103-Zm00001eb197290_B73	YN	0.00290422	0.00774663	0.3749
Zm00021ab199990_CML103-Zm00019ab187190_CML52	YN	0.00522742	0.00940816	0.555626
Zm00021ab199990_CML103-Zm00022ab199960_CML228	YN	0.00431857	0.00468304	0.922172
Zm00021ab199990_CML103-Zm00028ab203100_Il14H	YN	0.00232143	0.0104963	0.221167
Zm00021ab199990_CML103-Zm00030ab198640_Ki11	YN	0.0300863	0.042528	0.707447
Zm00021ab199990_CML103-Zm00031ab205020_Ky21	YN	0.00232886	0.00516661	0.450751
Zm00021ab199990_CML103-Zm00033ab209470_M162W	YN	0.00382633	0.0110812	0.345298
Zm00021ab199990_CML103-Zm00034ab209380_Mo18W	YN	0.00188859	0.00821176	0.229985
Zm00021ab199990_CML103-Zm00037ab199320_NC358	YN	0.00959739	0.00950667	1.00954
Zm00021ab199990_CML103-Zm00038ab200330_Oh7B	YN	0.0032733	0.00853066	0.38371
Zm00021ab199990_CML103-Zm00041ab205820_Tx303	YN	0.00438158	0.0089817	0.487834
Zm00021ab202840_CML103-Zm00001eb200120_B73	YN	0.00649634	0.00803664	0.808341
Zm00021ab202840_CML103-Zm00019ab190200_CML52	YN	0.0296433	0.0331281	0.894808
Zm00021ab202840_CML103-Zm00020ab203020_CML69	YN	0.0284099	0.0328489	0.864869
Zm00021ab202840_CML103-Zm00022ab202710_CML228	YN	0.00320738	0.00408004	0.786115
Zm00021ab202840_CML103-Zm00028ab205830_Il14H	YN	0.00328261	0.00381897	0.859555
Zm00021ab202840_CML103-Zm00030ab201330_Ki11	YN	0.0296433	0.0331281	0.894808
Zm00021ab202840_CML103-Zm00033ab212370_M162W	YN	0.000873657	0.00264576	0.33021
Zm00021ab202840_CML103-Zm00034ab212110_Mo18W	YN	0.00349089	0.00328756	1.06185
Zm00021ab202840_CML103-Zm00037ab202220_NC358	YN	0.0296433	0.0331281	0.894808
Zm00021ab202840_CML103-Zm00038ab203290_Oh7B	YN	0.0296433	0.0331281	0.894808
Zm00021ab202840_CML103-Zm00041ab208620_Tx303	YN	NA	NA	NA
Zm00021ab203350_CML103-Zm00001eb200700_B73	YN	NA	NA	NA
Zm00021ab203350_CML103-Zm00019ab190690_CML52	YN	NA	NA	NA
Zm00021ab203350_CML103-Zm00020ab203610_CML69	YN	0.00260828	0.0135488	0.19251
Zm00021ab203350_CML103-Zm00022ab203260_CML228	YN	0.00260828	0.0135488	0.19251
Zm00021ab203350_CML103-Zm00028ab206370_Il14H	YN	0.00260828	0.0135488	0.19251
Zm00021ab203350_CML103-Zm00030ab201870_Ki11	YN	0.00260828	0.0135488	0.19251
Zm00021ab203350_CML103-Zm00031ab208590_Ky21	YN	0.0054658	0.0180051	0.30357
Zm00021ab203350_CML103-Zm00033ab212980_M162W	YN	NA	NA	NA
Zm00021ab203350_CML103-Zm00034ab212690_Mo18W	YN	0.00260828	0.0135488	0.19251
Zm00021ab203350_CML103-Zm00037ab202700_NC358	YN	0.00615981	0.017267	0.356739
Zm00021ab203350_CML103-Zm00038ab203840_Oh7B	YN	NA	NA	NA
Zm00021ab203350_CML103-Zm00041ab209230_Tx303	YN	0.00262777	0.0147599	0.178035
Zm00021ab203360_CML103-Zm00001eb200710_B73	YN	NA	NA	NA
Zm00021ab203360_CML103-Zm00019ab190700_CML52	YN	NA	NA	NA
Zm00021ab203360_CML103-Zm00020ab203630_CML69	YN	0.00463825	0.00384008	1.20785
Zm00021ab203360_CML103-Zm00022ab203280_CML228	YN	0.00447357	0.0028142	1.58964
Zm00021ab203360_CML103-Zm00028ab206390_Il14H	YN	0.00405671	0.00266297	1.52338
Zm00021ab203360_CML103-Zm00030ab201890_Ki11	YN	0.00405671	0.00266297	1.52338
Zm00021ab203360_CML103-Zm00031ab208600_Ky21	YN	0.00325435	0.00113491	2.86749
Zm00021ab203360_CML103-Zm00033ab212990_M162W	YN	0.000993457	NA	NA
Zm00021ab203360_CML103-Zm00034ab212730_Mo18W	YN	0.00463737	0.0025592	1.81204
Zm00021ab203360_CML103-Zm00037ab202710_NC358	YN	0.00325435	0.00113491	2.86749
Zm00021ab203360_CML103-Zm00038ab203850_Oh7B	YN	0.000993457	NA	NA
Zm00021ab203360_CML103-Zm00041ab209250_Tx303	YN	0.00463688	0.00255988	1.81137
Zm00021ab205290_CML103-Zm00001eb202350_B73	YN	0.000820592	0.00355285	0.230967
Zm00021ab205290_CML103-Zm00019ab192420_CML52	YN	0.00455036	0.0129037	0.352641
Zm00021ab205290_CML103-Zm00022ab205090_CML228	YN	0.0041024	0.00597284	0.686843
Zm00021ab205290_CML103-Zm00028ab208200_Il14H	YN	0.002379	0.0119545	0.199005
Zm00021ab205290_CML103-Zm00030ab203640_Ki11	YN	0.0038317	0.00757035	0.506146
Zm00021ab205290_CML103-Zm00031ab210410_Ky21	YN	0.000820592	0.00355285	0.230967
Zm00021ab205290_CML103-Zm00033ab214780_M162W	YN	NA	NA	NA
Zm00021ab205290_CML103-Zm00034ab214600_Mo18W	YN	0.00159987	0.0077111	0.207476
Zm00021ab205290_CML103-Zm00037ab204480_NC358	YN	0.00289424	0.00934823	0.309603
Zm00021ab205290_CML103-Zm00038ab205610_Oh7B	YN	0.00301544	0.00945242	0.319013
Zm00021ab205290_CML103-Zm00041ab211010_Tx303	YN	0.00448521	0.00608587	0.736988
Zm00021ab225240_CML103-Zm00030ab223620_Ki11	YN	0.0300849	0.0526431	0.571489
Zm00021ab225240_CML103-Zm00031ab231530_Ky21	YN	NA	0.00189729	0
Zm00021ab225240_CML103-Zm00037ab224510_NC358	YN	0.00830237	0.013005	0.638399
Zm00021ab225240_CML103-Zm00038ab226590_Oh7B	YN	NA	0.00189729	0
Zm00021ab229460_CML103-Zm00001eb226690_B73	YN	0.00390344	0.0103867	0.375813
Zm00021ab229460_CML103-Zm00001eb226700_B73	YN	0.0652922	0.122105	0.534722
Zm00021ab229460_CML103-Zm00019ab216340_CML52	YN	0.064095	0.12109	0.529319
Zm00021ab229460_CML103-Zm00020ab229420_CML69	YN	0.064095	0.12109	0.529319
Zm00021ab229460_CML103-Zm00021ab229490_CML103	YN	0.0625535	0.121644	0.514233
Zm00021ab229460_CML103-Zm00022ab229920_CML228	YN	0.00390344	0.0103867	0.375813
Zm00021ab229460_CML103-Zm00022ab229930_CML228	YN	0.0648529	0.121662	0.533058
Zm00021ab229460_CML103-Zm00028ab232950_Il14H	YN	0.00388869	0.009511	0.408862
Zm00021ab229460_CML103-Zm00028ab232960_Il14H	YN	0.0652448	0.115685	0.563989
Zm00021ab229460_CML103-Zm00030ab228010_Ki11	YN	0.0625535	0.121644	0.514233
Zm00021ab229460_CML103-Zm00031ab235890_Ky21	YN	0.0204008	0.0372951	0.547009
Zm00021ab229460_CML103-Zm00031ab235910_Ky21	YN	0.0655717	0.121478	0.53978
Zm00021ab229460_CML103-Zm00033ab239750_M162W	YN	0.00534924	0.0038144	1.40238
Zm00021ab229460_CML103-Zm00033ab239780_M162W	YN	0.0655903	0.119763	0.547667
Zm00021ab229460_CML103-Zm00034ab240640_Mo18W	YN	NA	NA	NA
Zm00021ab229460_CML103-Zm00034ab240650_Mo18W	YN	0.0625535	0.121644	0.514233
Zm00021ab229460_CML103-Zm00037ab229020_NC358	YN	0.0658272	0.123877	0.531389
Zm00021ab229460_CML103-Zm00038ab230940_Oh7B	YN	0.0204008	0.0372951	0.547009
Zm00021ab229460_CML103-Zm00038ab230950_Oh7B	YN	0.0663265	0.123983	0.534963
Zm00021ab229460_CML103-Zm00041ab235930_Tx303	YN	0.00390344	0.0103867	0.375813
Zm00021ab229460_CML103-Zm00041ab235940_Tx303	YN	0.0663472	0.122179	0.543035
Zm00021ab229490_CML103-Zm00001eb226690_B73	YN	0.0613516	0.121556	0.504718
Zm00021ab229490_CML103-Zm00001eb226700_B73	YN	0.00747724	0.00993013	0.752985
Zm00021ab229490_CML103-Zm00019ab216340_CML52	YN	0.00387013	NA	NA
Zm00021ab229490_CML103-Zm00020ab229420_CML69	YN	0.00387013	NA	NA
Zm00021ab229490_CML103-Zm00022ab229920_CML228	YN	0.0613516	0.121556	0.504718
Zm00021ab229490_CML103-Zm00022ab229930_CML228	YN	0.00707866	0.00966947	0.732062
Zm00021ab229490_CML103-Zm00028ab232950_Il14H	YN	0.0496754	0.112977	0.439694
Zm00021ab229490_CML103-Zm00028ab232960_Il14H	YN	0.00607924	0.0219992	0.276339
Zm00021ab229490_CML103-Zm00030ab228010_Ki11	YN	NA	NA	NA
Zm00021ab229490_CML103-Zm00031ab235890_Ky21	YN	0.0461517	0.0949185	0.486224
Zm00021ab229490_CML103-Zm00031ab235910_Ky21	YN	0.00680576	0.0110971	0.613291
Zm00021ab229490_CML103-Zm00033ab239750_M162W	YN	0.0625511	0.120073	0.520941
Zm00021ab229490_CML103-Zm00033ab239780_M162W	YN	0.00682663	0.00928762	0.735024
Zm00021ab229490_CML103-Zm00034ab240640_Mo18W	YN	0.0625535	0.121644	0.514233
Zm00021ab229490_CML103-Zm00034ab240650_Mo18W	YN	NA	NA	NA
Zm00021ab229490_CML103-Zm00037ab229020_NC358	YN	0.004987	NA	NA
Zm00021ab229490_CML103-Zm00038ab230940_Oh7B	YN	0.0461517	0.0949185	0.486224
Zm00021ab229490_CML103-Zm00038ab230950_Oh7B	YN	0.0070212	0.0117377	0.598173
Zm00021ab229490_CML103-Zm00041ab235930_Tx303	YN	0.0613516	0.121556	0.504718
Zm00021ab229490_CML103-Zm00041ab235940_Tx303	YN	0.00704286	0.00982283	0.716989
Zm00021ab229500_CML103-Zm00001eb226710_B73	YN	0.00146598	0.0140435	0.104389
Zm00021ab229500_CML103-Zm00019ab216350_CML52	YN	0.00156947	0.0154962	0.101281
Zm00021ab229500_CML103-Zm00020ab229430_CML69	YN	0.000463714	NA	NA
Zm00021ab229500_CML103-Zm00022ab229950_CML228	YN	0.0019553	0.0140395	0.139272
Zm00021ab229500_CML103-Zm00028ab232980_Il14H	YN	0.00185824	0.0132205	0.140558
Zm00021ab229500_CML103-Zm00030ab228020_Ki11	YN	0.0013927	0.0147231	0.0945929
Zm00021ab229500_CML103-Zm00031ab235920_Ky21	YN	0.000927448	0.00438639	0.211438
Zm00021ab229500_CML103-Zm00033ab239790_M162W	YN	0.00146598	0.0140435	0.104389
Zm00021ab229500_CML103-Zm00034ab240660_Mo18W	YN	NA	NA	NA
Zm00021ab229500_CML103-Zm00037ab229030_NC358	YN	0.000463714	NA	NA
Zm00021ab229500_CML103-Zm00038ab230960_Oh7B	YN	0.000927448	0.00438639	0.211438
Zm00021ab229500_CML103-Zm00041ab235950_Tx303	YN	0.0019558	0.0140376	0.139326
Zm00021ab229510_CML103-Zm00001eb226720_B73	YN	0.00616291	0.0281003	0.219318
Zm00021ab229510_CML103-Zm00019ab216360_CML52	YN	0.00616112	0.0281189	0.21911
Zm00021ab229510_CML103-Zm00020ab229440_CML69	YN	NA	NA	NA
Zm00021ab229510_CML103-Zm00022ab229960_CML228	YN	0.00616291	0.0281003	0.219318
Zm00021ab229510_CML103-Zm00028ab233020_Il14H	YN	0.00363078	0.0204359	0.177667
Zm00021ab229510_CML103-Zm00030ab228060_Ki11	YN	0.00616112	0.0281189	0.21911
Zm00021ab229510_CML103-Zm00031ab235930_Ky21	YN	NA	NA	NA
Zm00021ab229510_CML103-Zm00033ab239810_M162W	YN	0.00616291	0.0281003	0.219318
Zm00021ab229510_CML103-Zm00034ab240670_Mo18W	YN	NA	NA	NA
Zm00021ab229510_CML103-Zm00037ab229040_NC358	YN	NA	NA	NA
Zm00021ab229510_CML103-Zm00038ab230970_Oh7B	YN	NA	NA	NA
Zm00021ab229510_CML103-Zm00041ab235970_Tx303	YN	0.00616291	0.0281003	0.219318
Zm00021ab257240_CML103-Zm00001eb253770_B73	YN	0.00822453	0.0185974	0.442241
Zm00021ab257240_CML103-Zm00019ab243520_CML52	YN	0.00417898	0.012996	0.321559
Zm00021ab257240_CML103-Zm00031ab264500_Ky21	YN	0.00745335	0.0172005	0.433323
Zm00021ab257240_CML103-Zm00033ab268680_M162W	YN	0.00822453	0.0185974	0.442241
Zm00021ab257240_CML103-Zm00034ab269820_Mo18W	YN	0.00351147	0.0130072	0.269963
Zm00021ab257240_CML103-Zm00037ab256740_NC358	YN	0.00822453	0.0185974	0.442241
Zm00021ab257240_CML103-Zm00041ab264450_Tx303	YN	0.00232251	0.0197843	0.117392
Zm00021ab265840_CML103-Zm00001eb261660_B73	YN	0.000973565	0.00762398	0.127698
Zm00021ab265840_CML103-Zm00019ab251410_CML52	YN	0.0595864	0.152504	0.39072
Zm00021ab265840_CML103-Zm00019ab251440_CML52	YN	0.000973443	0.00609537	0.159702
Zm00021ab265840_CML103-Zm00020ab265320_CML69	YN	0.0820671	0.121341	0.676336
Zm00021ab265840_CML103-Zm00028ab269230_Il14H	YN	0.0687276	0.130759	0.525606
Zm00021ab265840_CML103-Zm00028ab269280_Il14H	YN	0.000973565	0.00762398	0.127698
Zm00021ab265840_CML103-Zm00030ab263600_Ki11	YN	0.00146232	0.00610225	0.239636
Zm00021ab265840_CML103-Zm00031ab272660_Ky21	YN	0.0595864	0.152504	0.39072
Zm00021ab265840_CML103-Zm00033ab277480_M162W	YN	0.0727644	0.134375	0.541505
Zm00021ab265840_CML103-Zm00033ab277580_M162W	YN	0.000973565	0.00762398	0.127698
Zm00021ab265840_CML103-Zm00034ab278310_Mo18W	YN	0.0709412	0.127255	0.557472
Zm00021ab265840_CML103-Zm00034ab278420_Mo18W	YN	0.000973565	0.00762398	0.127698
Zm00021ab265840_CML103-Zm00037ab264940_NC358	YN	0.0595864	0.152504	0.39072
Zm00021ab265840_CML103-Zm00037ab264970_NC358	YN	0.000973565	0.00762398	0.127698
Zm00021ab265840_CML103-Zm00038ab266880_Oh7B	YN	0.0687276	0.130759	0.525606
Zm00021ab265840_CML103-Zm00038ab266980_Oh7B	YN	0.00327905	0.014061	0.233201
Zm00021ab265840_CML103-Zm00041ab272970_Tx303	YN	0.00186019	0.0125814	0.147852
Zm00021ab275780_CML103-Zm00001eb271410_B73	YN	0.000468418	NA	NA
Zm00021ab275780_CML103-Zm00019ab261130_CML52	YN	0.00240592	0.00143893	1.67202
Zm00021ab275780_CML103-Zm00020ab275780_CML69	YN	0.0005028	0.00297161	0.169201
Zm00021ab275780_CML103-Zm00030ab272110_Ki11	YN	0.000468451	0.00139495	0.335819
Zm00021ab275780_CML103-Zm00033ab288460_M162W	YN	0.00981888	0.01628	0.603126
Zm00021ab275780_CML103-Zm00034ab291020_Mo18W	YN	0.00179877	NA	NA
Zm00021ab275780_CML103-Zm00037ab275790_NC358	YN	0.000468451	0.00139495	0.335819
Zm00021ab275780_CML103-Zm00038ab277810_Oh7B	YN	0.000468451	0.00139495	0.335819
Zm00021ab275780_CML103-Zm00041ab281780_Tx303	YN	0.00179858	0.00156473	1.14945
Zm00021ab287420_CML103-Zm00001eb283180_B73	YN	0.00448962	0.00761803	0.589341
Zm00021ab287420_CML103-Zm00019ab271250_CML52	YN	0.00169083	0.00216156	0.782228
Zm00021ab287420_CML103-Zm00020ab287160_CML69	YN	0.00498547	0.00982461	0.507447
Zm00021ab287420_CML103-Zm00022ab287820_CML228	YN	0.00498547	0.00982461	0.507447
Zm00021ab287420_CML103-Zm00028ab290860_Il14H	YN	0.000455523	NA	NA
Zm00021ab287420_CML103-Zm00030ab283840_Ki11	YN	0.00498547	0.00982461	0.507447
Zm00021ab287420_CML103-Zm00031ab294160_Ky21	YN	0.000455523	NA	NA
Zm00021ab287420_CML103-Zm00033ab300460_M162W	YN	0.00213618	0.00373045	0.572632
Zm00021ab287420_CML103-Zm00034ab303210_Mo18W	YN	0.00213867	0.00214402	0.997502
Zm00021ab287420_CML103-Zm00038ab289690_Oh7B	YN	0.00498547	0.00982461	0.507447
Zm00021ab287420_CML103-Zm00041ab294280_Tx303	YN	0.000455671	NA	NA
Zm00021ab287460_CML103-Zm00001eb283200_B73	YN	0.00897704	0.0104351	0.860273
Zm00021ab287460_CML103-Zm00022ab287830_CML228	YN	0.00584143	0.00897682	0.650724
Zm00021ab287460_CML103-Zm00030ab283850_Ki11	YN	0.0283791	0.0215231	1.31854
Zm00021ab287460_CML103-Zm00034ab303230_Mo18W	YN	0.0334592	0.0220589	1.51681
Zm00021ab287460_CML103-Zm00037ab287530_NC358	YN	0.0194944	0.0110935	1.75728
[truncated: 12,401 more rows]

## Sheet: Supplementary Table S4
Supplementary Table S4. Structural Variants Identified of ZmNBS
Region_Type	Nearest_Gene(s)	Chr	star	end	SV_Type	SUPP_VEC
intergenic	Zm00001eb010980(dist=19280),Zm00001eb010990(dist=54870)	chr1	35004323	35009021	<DEL>	SUPP_VEC=0010000000000000000000000
intergenic	Zm00001eb010980(dist=64976),Zm00001eb010990(dist=5012)	chr1	35050019	35058879	<DEL>	SUPP_VEC=0010000000000010100000000
intergenic	Zm00001eb010990(dist=4202),Zm00001eb011000(dist=32438)	chr1	35072993	35113385	<DEL>	SUPP_VEC=1101010111011001000000100
intergenic	Zm00001eb010990(dist=46748),Zm00001eb011000(dist=24669)	chr1	35115539	35121154	<DEL>	SUPP_VEC=1110111111111111111111111
intergenic	Zm00001eb010990(dist=73488),Zm00001eb011000(dist=3341)	chr1	35142279	35142482	<INS>	SUPP_VEC=1100100001000001011000100
intergenic	Zm00001eb010990(dist=74668),Zm00001eb011000(dist=2259)	chr1	35143459	35143564	<INS>	SUPP_VEC=1010000101011001010001000
downstream	Zm00001eb015450(dist=1407)	chr1	52832553	52851230	<DEL>	SUPP_VEC=0000011100000000001100010
exonic	Zm00001eb015450	chr1	52854135	52856693	<INS>	SUPP_VEC=0000000000010000000000000
intergenic	Zm00001eb024230(dist=8877),Zm00001eb024240(dist=336943)	chr1	98547248	98547941	<INS>	SUPP_VEC=0000000100110101010111110
intergenic	Zm00001eb024230(dist=10190),Zm00001eb024240(dist=326876)	chr1	98548561	98558008	<DEL>	SUPP_VEC=0000000000100000010111110
intergenic	Zm00001eb024230(dist=24095),Zm00001eb024240(dist=321737)	chr1	98562466	98563147	<INS>	SUPP_VEC=0000000000000101000000000
intergenic	Zm00001eb024230(dist=33622),Zm00001eb024240(dist=305997)	chr1	98571993	98578887	<DEL>	SUPP_VEC=0000000000100000010111110
intergenic	Zm00001eb024230(dist=59692),Zm00001eb024240(dist=279472)	chr1	98598063	98605412	<INS>	SUPP_VEC=0000000000000000000001010
intergenic	Zm00001eb024230(dist=111241),Zm00001eb024240(dist=227539)	chr1	98649612	98657345	<DEL>	SUPP_VEC=0000000000100000010111110
intergenic	Zm00001eb024230(dist=164913),Zm00001eb024240(dist=180491)	chr1	98703284	98704393	<DEL>	SUPP_VEC=0000100000000000000000000
intergenic	Zm00001eb024230(dist=214061),Zm00001eb024240(dist=132274)	chr1	98752432	98752610	<DEL>	SUPP_VEC=0000000000000101000000000
intergenic	Zm00001eb024230(dist=231138),Zm00001eb024240(dist=115171)	chr1	98769509	98769713	<DEL>	SUPP_VEC=0000000000000101000000000
intergenic	Zm00001eb024230(dist=236135),Zm00001eb024240(dist=110278)	chr1	98774506	98774606	<DEL>	SUPP_VEC=0001000000000000000000000
intergenic	Zm00001eb024230(dist=246971),Zm00001eb024240(dist=99411)	chr1	98785342	98785473	<DEL>	SUPP_VEC=0000000010100000010111110
intergenic	Zm00001eb024230(dist=260861),Zm00001eb024240(dist=79990)	chr1	98799232	98804894	<DEL>	SUPP_VEC=0000000000010000000000000
intergenic	Zm00001eb024230(dist=270973),Zm00001eb024240(dist=67502)	chr1	98809344	98817382	<INS>	SUPP_VEC=0000000011000000000000000
intergenic	Zm00001eb024230(dist=292019),Zm00001eb024240(dist=50021)	chr1	98830390	98834863	<DEL>	SUPP_VEC=0000000000100000010011110
intergenic	Zm00001eb024230(dist=304386),Zm00001eb024240(dist=28380)	chr1	98842757	98856504	<DEL>	SUPP_VEC=1000000011100000010111110
intergenic	Zm00001eb024230(dist=333936),Zm00001eb024240(dist=8779)	chr1	98872307	98876105	<DEL>	SUPP_VEC=0000000010100000010111110
downstream	Zm00001eb024240(dist=1800)	chr1	98891558	98892688	<DEL>	SUPP_VEC=0000100000000000000000000
intergenic	Zm00001eb024240(dist=2293),Zm00001eb024250(dist=17993)	chr1	98892051	98892440	<INS>	SUPP_VEC=0000000000000000000000001
intergenic	Zm00001eb024240(dist=3923),Zm00001eb024250(dist=16613)	chr1	98893681	98893820	<INS>	SUPP_VEC=0100000001000000000000000
intergenic	Zm00001eb030380(dist=82330),Zm00001eb030390(dist=49501)	chr1	167937383	167937699	<INS>	SUPP_VEC=0000010000000000000000000
intronic	Zm00001eb030390	chr1	167988790	167989096	<DEL>	SUPP_VEC=0100100010000000000000000
intergenic	Zm00001eb030390(dist=8158),Zm00001eb030400(dist=255576)	chr1	167999985	168000535	<INS>	SUPP_VEC=0000000100000000000001000
intergenic	Zm00001eb030390(dist=61943),Zm00001eb030400(dist=201678)	chr1	168053770	168054433	<INS>	SUPP_VEC=0000001001000000000000100
intergenic	Zm00001eb030390(dist=73546),Zm00001eb030400(dist=190460)	chr1	168065373	168065651	<INS>	SUPP_VEC=0011010000001100001110010
intergenic	Zm00001eb030390(dist=74428),Zm00001eb030400(dist=180280)	chr1	168066255	168075831	<DEL>	SUPP_VEC=0011010000011100001111011
intergenic	Zm00001eb030390(dist=88363),Zm00001eb030400(dist=175811)	chr1	168080190	168080300	<DEL>	SUPP_VEC=0011010000011100001110011
intergenic	Zm00001eb030390(dist=90753),Zm00001eb030400(dist=173405)	chr1	168082580	168082706	<INS>	SUPP_VEC=0011010000011100001110011
intergenic	Zm00001eb030390(dist=96470),Zm00001eb030400(dist=160336)	chr1	168088297	168095775	<DEL>	SUPP_VEC=0011010000011100001111011
intergenic	Zm00001eb030390(dist=186155),Zm00001eb030400(dist=77736)	chr1	168177982	168178375	<INS>	SUPP_VEC=0010011000011000001100001
upstream;downstream	Zm00001eb033040(dist=313);Zm00001eb033030(dist=105)	chr1	184393557	184427760	<DEL>	SUPP_VEC=1100101111111111001111011
intergenic	Zm00001eb033030(dist=6747),Zm00001eb033040(dist=20465)	chr1	184400199	184407608	<DEL>	SUPP_VEC=0000000000000000110000100
UTR3	Zm00001eb033040(:c.*3123_*3357delins0)	chr1	184436971	184437205	<DEL>	SUPP_VEC=0010001101011010101111111
upstream;downstream	Zm00001eb033050,Zm00001eb033060(dist=296);Zm00001eb033040(dist=110)	chr1	184439315	184477329	<DEL>	SUPP_VEC=1111011101111110101110111
intergenic	Zm00001eb061800(dist=5873),Zm00001eb061810(dist=57279)	chr1	297622886	297634742	<DEL>	SUPP_VEC=0110101010001000001000001
intergenic	Zm00001eb061800(dist=34841),Zm00001eb061810(dist=38504)	chr1	297651854	297653517	<DEL>	SUPP_VEC=0010000000001000001000000
intergenic	Zm00001eb061800(dist=40768),Zm00001eb061810(dist=14549)	chr1	297657781	297677472	<DEL>	SUPP_VEC=0000010101110111110100100
intergenic	Zm00001eb061800(dist=50502),Zm00001eb061810(dist=17484)	chr1	297667515	297674537	<DEL>	SUPP_VEC=0000000000000000001000000
intergenic	Zm00001eb061800(dist=62090),Zm00001eb061810(dist=3488)	chr1	297679103	297688533	<DEL>	SUPP_VEC=1001010111110111110111111
upstream	Zm00001eb061810(dist=72)	chr1	297690688	297691949	<DEL>	SUPP_VEC=0111111100011110110100001
intergenic	Zm00001eb061810(dist=7714),Zm00001eb061820(dist=110413)	chr1	297709330	297709459	<INS>	SUPP_VEC=0000000000010000000000000
intergenic	Zm00001eb061810(dist=84948),Zm00001eb061820(dist=23800)	chr1	297786564	297796072	<DEL>	SUPP_VEC=0001010000010000111000000
intergenic	Zm00001eb405760(dist=36997),Zm00001eb405770(dist=47469)	chr10	2642571	2656824	<DEL>	SUPP_VEC=1110000010111111111111101
intergenic	Zm00001eb405760(dist=53571),Zm00001eb405770(dist=14366)	chr10	2659145	2689927	<DEL>	SUPP_VEC=1110011101110111111110111
intergenic	Zm00001eb405760(dist=95283),Zm00001eb405770(dist=2167)	chr10	2700857	2702126	<DEL>	SUPP_VEC=0100000100000011000000111
exonic	Zm00001eb405770	chr10	2704287	2715505	<DEL>	SUPP_VEC=0000000000000000000000001
exonic	Zm00001eb405770	chr10	2707194	2711937	<DEL>	SUPP_VEC=0000000100001000001000010
splicing	Zm00001eb405770	chr10	2709334	2711937	<DEL>	SUPP_VEC=1111111001110101010111000
intronic	Zm00001eb405770	chr10	2709920	2710704	<DEL>	SUPP_VEC=0000000010000010000000000
upstream;downstream	Zm00001eb410900(dist=1162);Zm00001eb410890(dist=1270)	chr10	28104212	28128107	<DEL>	SUPP_VEC=1110111111111001011101111
intergenic	Zm00001eb410890(dist=5842),Zm00001eb410900(dist=11164)	chr10	28108784	28118105	<DEL>	SUPP_VEC=0001000000000110100010000
intronic	Zm00001eb410900	chr10	28130776	28130957	<DEL>	SUPP_VEC=1111111111101001011101111
intergenic	Zm00001eb410900(dist=2872),Zm00001eb410920(dist=266535)	chr10	28137279	28137841	<INS>	SUPP_VEC=1011101100000001000100000
intergenic	Zm00001eb410900(dist=22065),Zm00001eb410920(dist=247426)	chr10	28156472	28156950	<INS>	SUPP_VEC=0000010010000000000001010
intergenic	Zm00001eb410900(dist=27465),Zm00001eb410920(dist=228661)	chr10	28161872	28175715	<DEL>	SUPP_VEC=1011101100001001010100000
intergenic	Zm00001eb410900(dist=46760),Zm00001eb410920(dist=218227)	chr10	28181167	28186149	<DEL>	SUPP_VEC=1111101100011000010100000
intergenic	Zm00001eb410900(dist=46760),Zm00001eb410920(dist=206899)	chr10	28181167	28197477	<DEL>	SUPP_VEC=0000000000000000000000110
intergenic	Zm00001eb410900(dist=58415),Zm00001eb410920(dist=211421)	chr10	28192822	28192955	<INS>	SUPP_VEC=1111101100001000010000000
intergenic	Zm00001eb410900(dist=64942),Zm00001eb410920(dist=201275)	chr10	28199349	28203101	<DEL>	SUPP_VEC=1111101100011000010100110
intergenic	Zm00001eb410900(dist=71789),Zm00001eb410920(dist=198061)	chr10	28206196	28206315	<DEL>	SUPP_VEC=1011111111100000011101001
intergenic	Zm00001eb410900(dist=82903),Zm00001eb410920(dist=186507)	chr10	28217310	28217869	<INS>	SUPP_VEC=1011101100010000010100010
intergenic	Zm00001eb410900(dist=92668),Zm00001eb410920(dist=125213)	chr10	28227075	28279163	<DEL>	SUPP_VEC=0000000000010000000000010
intergenic	Zm00001eb410900(dist=104759),Zm00001eb410920(dist=145156)	chr10	28239166	28259220	<DEL>	SUPP_VEC=1111101100000000010100100
intergenic	Zm00001eb410900(dist=106602),Zm00001eb410920(dist=157115)	chr10	28241009	28247261	<DEL>	SUPP_VEC=0000010010000000001000000
intergenic	Zm00001eb410900(dist=127143),Zm00001eb410920(dist=135359)	chr10	28261550	28269017	<DEL>	SUPP_VEC=1111101100000000010100100
intergenic	Zm00001eb410900(dist=147611),Zm00001eb410920(dist=119027)	chr10	28282018	28285349	<INS>	SUPP_VEC=0011100100001000000100000
intergenic	Zm00001eb410900(dist=177676),Zm00001eb410920(dist=92054)	chr10	28312083	28312322	<DEL>	SUPP_VEC=0100000001100000000001000
intergenic	Zm00001eb410900(dist=209122),Zm00001eb410920(dist=42526)	chr10	28343529	28361850	<DEL>	SUPP_VEC=1111111111101000011101101
intergenic	Zm00001eb410900(dist=219574),Zm00001eb410920(dist=50275)	chr10	28353981	28354101	<DEL>	SUPP_VEC=0000000000000000000000010
downstream	Zm00001eb414490(dist=1014)	chr10	70618267	70619925	<DEL>	SUPP_VEC=1000101111010001111111010
exonic	Zm00001eb414490	chr10	70621145	70622637	<INS>	SUPP_VEC=1000110001000000111000001
exonic	Zm00001eb414490	chr10	70622880	70623530	<INS>	SUPP_VEC=0000000000000010000000001
upstream	Zm00001eb414490(dist=770)	chr10	70628433	70628628	<INS>	SUPP_VEC=0010000000000000001000001
intergenic	Zm00001eb414490(dist=8264),Zm00001eb414500(dist=163710)	chr10	70635927	70636478	<INS>	SUPP_VEC=0000000000001001001000000
intergenic	Zm00001eb414490(dist=21266),Zm00001eb414500(dist=25675)	chr10	70648929	70774513	<DEL>	SUPP_VEC=1000110101000010110100011
intergenic	Zm00001eb414490(dist=42600),Zm00001eb414500(dist=119294)	chr10	70670263	70680894	<DEL>	SUPP_VEC=0011001010111001001011100
intergenic	Zm00001eb414490(dist=65354),Zm00001eb414500(dist=106538)	chr10	70693017	70693650	<DEL>	SUPP_VEC=0011001010111001001011100
intergenic	Zm00001eb414490(dist=68054),Zm00001eb414500(dist=103160)	chr10	70695717	70697028	<DUP>	SUPP_VEC=0000000000000000001000000
intergenic	Zm00001eb414490(dist=69465),Zm00001eb414500(dist=102897)	chr10	70697128	70697291	<INS>	SUPP_VEC=0011000000001001001000000
intergenic	Zm00001eb414490(dist=73006),Zm00001eb414500(dist=57544)	chr10	70700669	70742644	<DEL>	SUPP_VEC=0000000000100000000011100
intergenic	Zm00001eb414490(dist=78890),Zm00001eb414500(dist=87262)	chr10	70706553	70712926	<DEL>	SUPP_VEC=0011001010011001001000000
intergenic	Zm00001eb414490(dist=90034),Zm00001eb414500(dist=82357)	chr10	70717697	70717831	<INS>	SUPP_VEC=0011001010011001001000000
intergenic	Zm00001eb414490(dist=101399),Zm00001eb414500(dist=58616)	chr10	70729062	70741572	<DEL>	SUPP_VEC=0011001010011001001000000
intergenic	Zm00001eb414490(dist=123945),Zm00001eb414500(dist=36110)	chr10	70751608	70764078	<DEL>	SUPP_VEC=0011001010111001001011100
intergenic	Zm00001eb414490(dist=139641),Zm00001eb414500(dist=32357)	chr10	70767304	70767831	<INS>	SUPP_VEC=0001000000000000000000000
intergenic	Zm00001eb418830(dist=30527),Zm00001eb418840(dist=11896)	chr10	96923337	96928403	<DEL>	SUPP_VEC=1111011010010111101100111
intergenic	Zm00001eb418830(dist=36797),Zm00001eb418840(dist=3189)	chr10	96929607	96937110	<DEL>	SUPP_VEC=1000011010000000000000000
intergenic	Zm00001eb418830(dist=37166),Zm00001eb418840(dist=4967)	chr10	96929976	96935332	<DEL>	SUPP_VEC=0111000000011111111110101
UTR5	Zm00001eb418840(:c.-226_-23delins0)	chr10	96940305	96940508	<INS>	SUPP_VEC=1100011110001000011001000
exonic	Zm00001eb418840	chr10	96940305	96940709	<DUP>	SUPP_VEC=0000000000000000000000010
intergenic	Zm00001eb419260(dist=53923),Zm00001eb419270(dist=66667)	chr10	99306726	99306864	<INS>	SUPP_VEC=0000000100000000000000000
intergenic	Zm00001eb419260(dist=59889),Zm00001eb419270(dist=60518)	chr10	99312692	99313013	<DEL>	SUPP_VEC=1000100110000001010010000
intergenic	Zm00001eb419350(dist=2831),Zm00001eb419360(dist=73129)	chr10	99701800	99726607	<DEL>	SUPP_VEC=0000000001100000100000000
intergenic	Zm00001eb419350(dist=44845),Zm00001eb419360(dist=55812)	chr10	99743814	99743924	<INS>	SUPP_VEC=1010000000000000000100100
intergenic	Zm00001eb419350(dist=46007),Zm00001eb419360(dist=49092)	chr10	99744976	99750644	<DEL>	SUPP_VEC=0000000001001000000000010
intergenic	Zm00001eb419350(dist=47318),Zm00001eb419360(dist=51664)	chr10	99746287	99748072	<DEL>	SUPP_VEC=1101010100100100100000001
intergenic	Zm00001eb419350(dist=96987),Zm00001eb419360(dist=3204)	chr10	99795956	99796532	<DEL>	SUPP_VEC=0101010100001100000000011
intergenic	Zm00001eb419350(dist=98384),Zm00001eb419360(dist=2245)	chr10	99797353	99797491	<INS>	SUPP_VEC=0000000001100000100000000
downstream	Zm00001eb419360(dist=1)	chr10	99799558	99799735	<DEL>	SUPP_VEC=0110000101111001100000000
intronic	Zm00001eb419360	chr10	99802492	99803458	<INS>	SUPP_VEC=1101111111101001111011011
intronic	Zm00001eb419360	chr10	99804392	99805625	<DEL>	SUPP_VEC=1111111111111011111111111
exonic	Zm00001eb419360	chr10	99808709	99810565	<INS>	SUPP_VEC=0000000000000011010010000
exonic	Zm00001eb419360	chr10	99808725	99811726	<INS>	SUPP_VEC=0011000000000000001001001
exonic	Zm00001eb419360	chr10	99812077	99813096	<INS>	SUPP_VEC=0000000000000000001101000
intergenic	Zm00001eb419360(dist=21375),Zm00001eb419370(dist=28369)	chr10	99835071	99835376	<INS>	SUPP_VEC=0000010000000000001000000
intergenic	Zm00001eb419360(dist=28010),Zm00001eb419370(dist=20509)	chr10	99841706	99843236	<DEL>	SUPP_VEC=0000001000000000001001000
intergenic	Zm00001eb419360(dist=30670),Zm00001eb419370(dist=14042)	chr10	99844366	99849703	<INS>	SUPP_VEC=0000000010000000000000000
exonic	Zm00001eb087160,Zm00001eb087170,Zm00001eb087180,Zm00001eb087200,Zm00001eb087210,Zm00001eb087220,Zm00001eb087230,Zm00001eb087240,Zm00001eb087250,Zm00001eb087260,Zm00001eb087270,Zm00001eb087280,Zm00001eb087310,Zm00001eb087320,Zm00001eb087340,Zm00001eb087350,Zm00001eb087360,Zm00001eb087370,Zm00001eb087380,Zm00001eb087390,Zm00001eb087400,Zm00001eb087410,Zm00001eb087420,Zm00001eb087430,Zm00001eb087450…	chr2	92577218	101236388	<INV>	SUPP_VEC=0000000100000000000000000
exonic	Zm00001eb087180,Zm00001eb087200,Zm00001eb087210,Zm00001eb087220,Zm00001eb087230,Zm00001eb087240,Zm00001eb087250,Zm00001eb087260,Zm00001eb087270,Zm00001eb087280,Zm00001eb087310,Zm00001eb087320,Zm00001eb087340,Zm00001eb087350,Zm00001eb087360,Zm00001eb087370,Zm00001eb087380,Zm00001eb087390,Zm00001eb087400,Zm00001eb087410,Zm00001eb087420,Zm00001eb087430,Zm00001eb087450,Zm00001eb087460,Zm00001eb087470…	chr2	93539950	120692327	<INV>	SUPP_VEC=0000000000000000000000100
exonic	Zm00001eb087180,Zm00001eb087200,Zm00001eb087210,Zm00001eb087220,Zm00001eb087230,Zm00001eb087240,Zm00001eb087250,Zm00001eb087260,Zm00001eb087270,Zm00001eb087280,Zm00001eb087310,Zm00001eb087320,Zm00001eb087340,Zm00001eb087350,Zm00001eb087360,Zm00001eb087370,Zm00001eb087380,Zm00001eb087390,Zm00001eb087400,Zm00001eb087410,Zm00001eb087420,Zm00001eb087430,Zm00001eb087450,Zm00001eb087460,Zm00001eb087470…	chr2	93562491	120714868	<INV>	SUPP_VEC=0000000000100000000000000
exonic	Zm00001eb087180,Zm00001eb087200,Zm00001eb087210,Zm00001eb087220,Zm00001eb087230,Zm00001eb087240,Zm00001eb087250,Zm00001eb087260,Zm00001eb087270,Zm00001eb087280,Zm00001eb087310,Zm00001eb087320,Zm00001eb087340,Zm00001eb087350,Zm00001eb087360,Zm00001eb087370,Zm00001eb087380,Zm00001eb087390,Zm00001eb087400,Zm00001eb087410,Zm00001eb087420,Zm00001eb087430,Zm00001eb087450,Zm00001eb087460,Zm00001eb087470…	chr2	93570118	120678981	<INV>	SUPP_VEC=0000010000000000000000000
exonic	Zm00001eb087200,Zm00001eb087210,Zm00001eb087220,Zm00001eb087230,Zm00001eb087240,Zm00001eb087250,Zm00001eb087260,Zm00001eb087270,Zm00001eb087280,Zm00001eb087310,Zm00001eb087320,Zm00001eb087340,Zm00001eb087350,Zm00001eb087360,Zm00001eb087370,Zm00001eb087380,Zm00001eb087390,Zm00001eb087400,Zm00001eb087410,Zm00001eb087420,Zm00001eb087430,Zm00001eb087450,Zm00001eb087460,Zm00001eb087470,Zm00001eb087480…	chr2	93988742	121022637	<INV>	SUPP_VEC=0000000000000000000001000
intergenic	Zm00001eb087580(dist=4775),Zm00001eb087590(dist=117305)	chr2	100049034	100049237	<DEL>	SUPP_VEC=0000110100100000000111100
intergenic	Zm00001eb087580(dist=27886),Zm00001eb087590(dist=93879)	chr2	100072145	100072663	<INS>	SUPP_VEC=0001111101110111111111111
intergenic	Zm00001eb087590(dist=116734),Zm00001eb087600(dist=77507)	chr2	100288181	100290805	<DEL>	SUPP_VEC=0001111101110111111111111
intergenic	Zm00001eb087590(dist=140146),Zm00001eb087600(dist=47101)	chr2	100311593	100321211	<DEL>	SUPP_VEC=0001111101110111111111111
exonic	Zm00001eb087950,Zm00001eb087960,Zm00001eb087970,Zm00001eb087980,Zm00001eb087990,Zm00001eb088000,Zm00001eb088010,Zm00001eb088020,Zm00001eb088030,Zm00001eb088050,Zm00001eb088060,Zm00001eb088070,Zm00001eb088080,Zm00001eb088090,Zm00001eb088110,Zm00001eb088120,Zm00001eb088140,Zm00001eb088150,Zm00001eb088160,Zm00001eb088180,Zm00001eb088190,Zm00001eb088210,Zm00001eb088220,Zm00001eb088230,Zm00001eb088240…	chr2	104873334	120714223	<INV>	SUPP_VEC=0000010000100000000001100
upstream;downstream	Zm00001eb089480(dist=214);Zm00001eb089490(dist=424)	chr2	116652067	116692698	<DEL>	SUPP_VEC=1101000101000000001100001
exonic	Zm00001eb089490	chr2	116652067	116720251	<DEL>	SUPP_VEC=0010111000111011010011100
UTR3	Zm00001eb091500(:c.*847_*212delins0)	chr2	138054461	138055423	<DEL>	SUPP_VEC=0000010110000101000001000
UTR3	Zm00001eb091500(:c.*558_*236delins0)	chr2	138055077	138055399	<DEL>	SUPP_VEC=0000000000000000000000010
intronic	Zm00001eb091500	chr2	138058702	138059610	<INS>	SUPP_VEC=0000000000000001000000000
intergenic	Zm00001eb091500(dist=5762),Zm00001eb091510(dist=266915)	chr2	138066932	138095576	<DEL>	SUPP_VEC=0010110000000001000100000
intergenic	Zm00001eb091500(dist=10350),Zm00001eb091510(dist=258459)	chr2	138071520	138104032	<DEL>	SUPP_VEC=1000000001100010000000100
intergenic	Zm00001eb091500(dist=12015),Zm00001eb091510(dist=266915)	chr2	138073185	138095576	<DEL>	SUPP_VEC=0001000110011000011010000
intergenic	Zm00001eb091500(dist=44058),Zm00001eb091510(dist=254053)	chr2	138105228	138108438	<DEL>	SUPP_VEC=1011110111111011111110100
intergenic	Zm00001eb091500(dist=70274),Zm00001eb091510(dist=207513)	chr2	138131444	138154978	<DEL>	SUPP_VEC=1011110111111011111110100
intergenic	Zm00001eb091500(dist=91826),Zm00001eb091510(dist=209331)	chr2	138152996	138153160	<INS>	SUPP_VEC=0000000000000100000001000
intergenic	Zm00001eb091500(dist=108862),Zm00001eb091510(dist=191888)	chr2	138170032	138170603	<INS>	SUPP_VEC=0010010000001000000100000
intergenic	Zm00001eb091500(dist=114600),Zm00001eb091510(dist=186024)	chr2	138175770	138176467	<INS>	SUPP_VEC=0000010000000000000100000
intergenic	Zm00001eb091500(dist=130731),Zm00001eb091510(dist=169820)	chr2	138191901	138192671	<DEL>	SUPP_VEC=0001100000010000001000000
intergenic	Zm00001eb091500(dist=136324),Zm00001eb091510(dist=154772)	chr2	138197494	138207719	<INS>	SUPP_VEC=0000100000000000000000000
intergenic	Zm00001eb091500(dist=162222),Zm00001eb091510(dist=131606)	chr2	138223392	138230885	<DEL>	SUPP_VEC=1011110111111011111110100
intergenic	Zm00001eb091500(dist=174075),Zm00001eb091510(dist=127129)	chr2	138235245	138235362	<DEL>	SUPP_VEC=0010010000001000000100000
intergenic	Zm00001eb091500(dist=174638),Zm00001eb091510(dist=126441)	chr2	138235808	138236050	<INS>	SUPP_VEC=0001100010010000111010000
intergenic	Zm00001eb091500(dist=177927),Zm00001eb091510(dist=113793)	chr2	138239097	138248698	<DEL>	SUPP_VEC=1011110111111011111110100
intergenic	Zm00001eb091500(dist=190380),Zm00001eb091510(dist=100491)	chr2	138251550	138262000	<DEL>	SUPP_VEC=1011110111111011111110100
intergenic	Zm00001eb091500(dist=214150),Zm00001eb091510(dist=86979)	chr2	138275320	138275512	<INS>	SUPP_VEC=0010010000001000000100000
intergenic	Zm00001eb091500(dist=220367),Zm00001eb091510(dist=79682)	chr2	138281537	138282809	<INS>	SUPP_VEC=0010000000000000000000000
intergenic	Zm00001eb091500(dist=226646),Zm00001eb091510(dist=71819)	chr2	138287816	138290672	<DEL>	SUPP_VEC=1011110111111011111110100
intergenic	Zm00001eb091500(dist=233884),Zm00001eb091510(dist=60858)	chr2	138295054	138301633	<DEL>	SUPP_VEC=0011110111011011111110001
intergenic	Zm00001eb091500(dist=278200),Zm00001eb091510(dist=22479)	chr2	138339370	138340012	<INS>	SUPP_VEC=0011010100001011001000001
intergenic	Zm00001eb091500(dist=286291),Zm00001eb091510(dist=14772)	chr2	138347461	138347719	<INS>	SUPP_VEC=0000010100000001000000000
intergenic	Zm00001eb112760(dist=69979),Zm00001eb112770(dist=52912)	chr2	227920865	227920997	<INS>	SUPP_VEC=0000000000000100000000000
intergenic	Zm00001eb113880(dist=7444),Zm00001eb113900(dist=20001)	chr2	231547625	231609168	<DEL>	SUPP_VEC=1111111111011011101100011
intergenic	Zm00001eb113880(dist=8225),Zm00001eb113900(dist=77055)	chr2	231548406	231552114	<DEL>	SUPP_VEC=0000000000100100010011100
downstream	Zm00001eb113900(dist=692)	chr2	231614894	231628477	<DEL>	SUPP_VEC=1111111111111111011111111
upstream;downstream	Zm00001eb116500(dist=1788);Zm00001eb116510(dist=818)	chr2	238724504	238730130	<DEL>	SUPP_VEC=0000011010010101101001001
downstream	Zm00001eb116510(dist=1112)	chr2	238728559	238729836	<INS>	SUPP_VEC=0011100100000000000000010
intronic	Zm00001eb116510	chr2	238735428	238738408	<INS>	SUPP_VEC=0000000000000000000100000
intronic	Zm00001eb116510	chr2	238742402	238743684	<INS>	SUPP_VEC=1011110111000010001000011
intergenic	Zm00001eb131190(dist=8116),Zm00001eb131200(dist=88395)	chr3	61813823	61814019	<DEL>	SUPP_VEC=0000001000000000000000000
intergenic	Zm00001eb131190(dist=50327),Zm00001eb131200(dist=44948)	chr3	61856034	61857466	<DEL>	SUPP_VEC=0000001000000000000000000
intergenic	Zm00001eb131190(dist=62748),Zm00001eb131200(dist=33369)	chr3	61868455	61869045	<INS>	SUPP_VEC=0000000000000000000000001
UTR3	Zm00001eb131200(:c.*228_*160delins0)	chr3	61898902	61902482	<DEL>	SUPP_VEC=1100000000010000010110100
exonic	Zm00001eb131200	chr3	61904325	61904825	<INS>	SUPP_VEC=0000000000000000000000100
intergenic	Zm00001eb131200(dist=11226),Zm00001eb131210(dist=691365)	chr3	61916536	61925439	<DEL>	SUPP_VEC=0100000000010100000000000
intergenic	Zm00001eb131200(dist=17659),Zm00001eb131210(dist=693675)	chr3	61922969	61923129	<INS>	SUPP_VEC=0000001000000000000000000
intergenic	Zm00001eb131200(dist=25576),Zm00001eb131210(dist=678556)	chr3	61930886	61938248	<DEL>	SUPP_VEC=1100111011001011110110101
intergenic	Zm00001eb131200(dist=61229),Zm00001eb131210(dist=649859)	chr3	61966539	61966945	<INS>	SUPP_VEC=0000000000000000000000001
intergenic	Zm00001eb131200(dist=87153),Zm00001eb131210(dist=624161)	chr3	61992463	61992643	<INS>	SUPP_VEC=1000000000000000010010000
intergenic	Zm00001eb131200(dist=119188),Zm00001eb131210(dist=583511)	chr3	62024498	62033293	<DEL>	SUPP_VEC=0100000000000000000000000
intergenic	Zm00001eb131200(dist=150337),Zm00001eb131210(dist=560717)	chr3	62055647	62056087	<DEL>	SUPP_VEC=0000010000000000000000000
intergenic	Zm00001eb131200(dist=189387),Zm00001eb131210(dist=508286)	chr3	62094697	62108518	<DEL>	SUPP_VEC=0100000000000100000000000
intergenic	Zm00001eb131200(dist=233029),Zm00001eb131210(dist=471082)	chr3	62138339	62145722	<INS>	SUPP_VEC=0000000000000000001000000
intergenic	Zm00001eb131200(dist=436395),Zm00001eb131210(dist=263470)	chr3	62341705	62353334	<DEL>	SUPP_VEC=1100011000000000010010101
intergenic	Zm00001eb131200(dist=508742),Zm00001eb131210(dist=190583)	chr3	62414052	62426221	<DEL>	SUPP_VEC=0100000000000000000000000
intergenic	Zm00001eb131200(dist=655744),Zm00001eb131210(dist=55604)	chr3	62561054	62561200	<INS>	SUPP_VEC=1111111111101011111110101
intergenic	Zm00001eb131200(dist=676215),Zm00001eb131210(dist=21607)	chr3	62581525	62595197	<DEL>	SUPP_VEC=0100000000000100000000000
intergenic	Zm00001eb134960(dist=169633),Zm00001eb134970(dist=247727)	chr3	114435501	114439656	<DEL>	SUPP_VEC=0111001010111111111111111
intergenic	Zm00001eb134960(dist=230598),Zm00001eb134970(dist=183982)	chr3	114496466	114503401	<DEL>	SUPP_VEC=0100111111111111111111111
intergenic	Zm00001eb134960(dist=248889),Zm00001eb134970(dist=171981)	chr3	114514757	114515402	<DEL>	SUPP_VEC=0000010010010000001001110
intergenic	Zm00001eb134960(dist=251721),Zm00001eb134970(dist=162732)	chr3	114517589	114524651	<INS>	SUPP_VEC=0000000100000000000000000
intergenic	Zm00001eb134960(dist=308678),Zm00001eb134970(dist=112522)	chr3	114574546	114574861	<INS>	SUPP_VEC=0000001000000010000000000
intergenic	Zm00001eb134960(dist=335999),Zm00001eb134970(dist=82452)	chr3	114601867	114604931	<DEL>	SUPP_VEC=0011111101111111011101111
intergenic	Zm00001eb134960(dist=356428),Zm00001eb134970(dist=57283)	chr3	114622296	114630100	<DEL>	SUPP_VEC=0010111011111111111111111
intergenic	Zm00001eb134960(dist=400444),Zm00001eb134970(dist=14033)	chr3	114666312	114673350	<DEL>	SUPP_VEC=0000000000000000010000100
intergenic	Zm00001eb136780(dist=2263),Zm00001eb136790(dist=121585)	chr3	129239913	129252542	<DEL>	SUPP_VEC=0111101101011111100111001
intergenic	Zm00001eb136780(dist=14116),Zm00001eb136790(dist=115014)	chr3	129251766	129259113	<DEL>	SUPP_VEC=0000000000100000000000100
intergenic	Zm00001eb136780(dist=19287),Zm00001eb136790(dist=115301)	chr3	129256937	129258826	<DEL>	SUPP_VEC=0000000100001001000000000
intergenic	Zm00001eb136780(dist=25230),Zm00001eb136790(dist=110661)	chr3	129262880	129263466	<DEL>	SUPP_VEC=0011000101011100100111001
intergenic	Zm00001eb136780(dist=28110),Zm00001eb136790(dist=100954)	chr3	129265760	129273173	<INS>	SUPP_VEC=0000100000000000000000000
intergenic	Zm00001eb136780(dist=39245),Zm00001eb136790(dist=94570)	chr3	129276895	129279557	<INS>	SUPP_VEC=0011100001000000000100001
intergenic	Zm00001eb136780(dist=52964),Zm00001eb136790(dist=81436)	chr3	129290614	129292691	<INS>	SUPP_VEC=0000000000001000000100000
intergenic	Zm00001eb136780(dist=69383),Zm00001eb136790(dist=56405)	chr3	129307033	129317722	<DEL>	SUPP_VEC=0010100000000001000100000
intergenic	Zm00001eb136780(dist=94708),Zm00001eb136790(dist=28018)	chr3	129332358	129346109	<DEL>	SUPP_VEC=0111101001011111100111001
intergenic	Zm00001eb136780(dist=122144),Zm00001eb136790(dist=13865)	chr3	129359794	129360262	<DEL>	SUPP_VEC=0111101001111111101110111
exonic	Zm00001eb136790	chr3	129373239	129380954	<INS>	SUPP_VEC=0001100001000000000000001
intergenic	Zm00001eb136790(dist=12084),Zm00001eb136810(dist=59219)	chr3	129389671	129392389	<DEL>	SUPP_VEC=0100001001100000010010000
intergenic	Zm00001eb138410(dist=3805),Zm00001eb138420(dist=2000)	chr3	138968717	139019032	<DEL>	SUPP_VEC=0000000000000010000001110
exonic	Zm00001eb138420	chr3	139020162	139023676	<INS>	SUPP_VEC=0000000000000000001000000
intronic	Zm00001eb164940	chr4	2730108	2731580	<DEL>	SUPP_VEC=0100100010000000000100100
intergenic	Zm00001eb164940(dist=26823),Zm00001eb164950(dist=73323)	chr4	2766211	2766365	<DEL>	SUPP_VEC=0000000100000000000000000
intergenic	Zm00001eb164940(dist=29344),Zm00001eb164950(dist=58267)	chr4	2768732	2781421	<DEL>	SUPP_VEC=0100100110010000100110100
intergenic	Zm00001eb164940(dist=55632),Zm00001eb164950(dist=2571)	chr4	2795020	2837117	<DEL>	SUPP_VEC=0000000000000000000100100
intergenic	Zm00001eb164940(dist=72512),Zm00001eb164950(dist=20330)	chr4	2811900	2819358	<DEL>	SUPP_VEC=0100000000100000010000000
intergenic	Zm00001eb164940(dist=87226),Zm00001eb164950(dist=3348)	chr4	2826614	2836340	<DEL>	SUPP_VEC=0001110110010000100000000
exonic	Zm00001eb168430,Zm00001eb168440,Zm00001eb168450,Zm00001eb168470,Zm00001eb168480,Zm00001eb168490,Zm00001eb168500,Zm00001eb168510,Zm00001eb168520,Zm00001eb168530,Zm00001eb168540,Zm00001eb168550,Zm00001eb168560,Zm00001eb168570,Zm00001eb168580,Zm00001eb168590,Zm00001eb168600,Zm00001eb168610,Zm00001eb168620,Zm00001eb168630,Zm00001eb168640,Zm00001eb168650,Zm00001eb168660,Zm00001eb168670,Zm00001eb168680…	chr4	13760593	17437319	<INV>	SUPP_VEC=0000010000000000000000000
intergenic	Zm00001eb169020(dist=6160),Zm00001eb169030(dist=4741)	chr4	16918983	16925371	<DEL>	SUPP_VEC=1111101011010000010100011
exonic	Zm00001eb195710,Zm00001eb195720,Zm00001eb195740,Zm00001eb195760,Zm00001eb195770,Zm00001eb195780,Zm00001eb195790,Zm00001eb195800,Zm00001eb195810,Zm00001eb195830,Zm00001eb195840,Zm00001eb195850,Zm00001eb195860,Zm00001eb195870,Zm00001eb195880,Zm00001eb195900,Zm00001eb195910,Zm00001eb195920,Zm00001eb195930,Zm00001eb195940,Zm00001eb195960,Zm00001eb195970,Zm00001eb195980,Zm00001eb195990,Zm00001eb196000…	chr4	190831957	192003306	<INV>	SUPP_VEC=0000000000000000001000000
intergenic	Zm00001eb197280(dist=2362),Zm00001eb197290(dist=3538)	chr4	195379879	195387313	<DEL>	SUPP_VEC=0110010011011110011110010
exonic	Zm00001eb197290	chr4	195391400	195391750	<INS>	SUPP_VEC=0000100110000000000000000
upstream	Zm00001eb197290(dist=188)	chr4	195393774	195431926	<DEL>	SUPP_VEC=1001000000000001111110001
upstream	Zm00001eb197290(dist=1537)	chr4	195395123	195408561	<DEL>	SUPP_VEC=0110110111111110000001110
intergenic	Zm00001eb197290(dist=21889),Zm00001eb197300(dist=40019)	chr4	195415475	195424751	<DEL>	SUPP_VEC=0110110111111110000001110
intergenic	Zm00001eb197290(dist=34057),Zm00001eb197300(dist=35826)	chr4	195427643	195428944	<DEL>	SUPP_VEC=0110110111111110000001110
intergenic	Zm00001eb197290(dist=38794),Zm00001eb197300(dist=31993)	chr4	195432380	195432777	<INS>	SUPP_VEC=0000000000001000000000000
intergenic	Zm00001eb197290(dist=41984),Zm00001eb197300(dist=28350)	chr4	195435570	195436420	<DEL>	SUPP_VEC=1111010100100100100001111
intergenic	Zm00001eb197290(dist=44587),Zm00001eb197300(dist=26366)	chr4	195438173	195438404	<DEL>	SUPP_VEC=0010010100101110000001110
intergenic	Zm00001eb200110(dist=36370),Zm00001eb200120(dist=52959)	chr4	206851394	206859217	<DEL>	SUPP_VEC=1110001000011010111110011
intergenic	Zm00001eb200110(dist=64486),Zm00001eb200120(dist=32350)	chr4	206879510	206879826	<INS>	SUPP_VEC=0100000000000000000000010
intergenic	Zm00001eb200110(dist=64769),Zm00001eb200120(dist=32253)	chr4	206879793	206879923	<DEL>	SUPP_VEC=0000100000100101000001000
intergenic	Zm00001eb200110(dist=69458),Zm00001eb200120(dist=2134)	chr4	206884482	206910042	<DEL>	SUPP_VEC=1101001110010010001111111
intergenic	Zm00001eb200110(dist=71922),Zm00001eb200120(dist=25091)	chr4	206886946	206887085	<DEL>	SUPP_VEC=0010100001101001110000000
intergenic	Zm00001eb200110(dist=80748),Zm00001eb200120(dist=7386)	chr4	206895772	206904790	<DEL>	SUPP_VEC=0010100001101101110000000
intergenic	Zm00001eb200690(dist=47660),Zm00001eb200700(dist=44852)	chr4	209392392	209396813	<DEL>	SUPP_VEC=1010011001001000000000000
splicing	Zm00001eb200700	chr4	209444963	209448220	<DEL>	SUPP_VEC=1010110010110100101110111
intergenic	Zm00001eb200700(dist=8495),Zm00001eb200710(dist=27861)	chr4	209460985	209469841	<DEL>	SUPP_VEC=1010111011111100101110111
intergenic	Zm00001eb200710(dist=4437),Zm00001eb200720(dist=37679)	chr4	209508215	209526661	<DEL>	SUPP_VEC=0010101011111100100110101
intergenic	Zm00001eb200710(dist=39423),Zm00001eb200720(dist=9616)	chr4	209543201	209554724	<DEL>	SUPP_VEC=1010111011111100101110111
intergenic	Zm00001eb202340(dist=2809),Zm00001eb202350(dist=11824)	chr4	220727885	220737437	<DEL>	SUPP_VEC=1110001111011011011001111
downstream	Zm00001eb202350(dist=130)	chr4	220748613	220749131	<INS>	SUPP_VEC=1111111111111011111101111
UTR3	Zm00001eb202350(:c.*1193_*803delins0)	chr4	220749514	220749904	<DEL>	SUPP_VEC=0001110000000000100100000
intronic	Zm00001eb202350	chr4	220753031	220753143	<DEL>	SUPP_VEC=0110000000001010000001000
downstream	Zm00001eb226700(dist=170)	chr5	57326860	57355251	<DEL>	SUPP_VEC=1101111110110110101111111
intergenic	Zm00001eb226690(dist=110192),Zm00001eb226700(dist=6229)	chr5	57349044	57349192	<INS>	SUPP_VEC=0010000000001001000000000
intronic	Zm00001eb226710	chr5	57369550	57375468	<DEL>	SUPP_VEC=1111111110110100101111101
intergenic	Zm00001eb226710(dist=22841),Zm00001eb226720(dist=192920)	chr5	57410685	57411914	<DEL>	SUPP_VEC=0000000000001000000000000
intergenic	Zm00001eb226710(dist=135823),Zm00001eb226720(dist=60622)	chr5	57523667	57544212	<DEL>	SUPP_VEC=0000101100010000001000011
intergenic	Zm00001eb226710(dist=189952),Zm00001eb226720(dist=18103)	chr5	57577796	57586731	<DEL>	SUPP_VEC=0000101100010000001000001
upstream;downstream	Zm00001eb226720(dist=334);Zm00001eb226730(dist=313)	chr5	57609429	57609591	<INS>	SUPP_VEC=0000000000000100000001010
upstream	Zm00001eb253770(dist=608)	chr5	213392798	213408643	<DEL>	SUPP_VEC=1111111111110111111111111
intergenic	Zm00001eb261640(dist=45289),Zm00001eb261660(dist=75531)	chr6	13638433	13639776	<DEL>	SUPP_VEC=0000000000000000000010000
exonic	Zm00001eb271410	chr6	88155430	88155584	<DEL>	SUPP_VEC=0000000000000000000010000
intergenic	Zm00001eb283170(dist=22647),Zm00001eb283180(dist=7224)	chr6	139607324	139607684	<INS>	SUPP_VEC=0000000000000001000000000
exonic	Zm00001eb283180	chr6	139614934	139615507	<INS>	SUPP_VEC=0000000000000001000000000
intronic	Zm00001eb283200	chr6	139646459	139646809	<DEL>	SUPP_VEC=0000011001000000000000010
exonic	Zm00001eb283200,Zm00001eb283210,Zm00001eb283220	chr6	139650301	139652167	<DEL>	SUPP_VEC=1111111111111111111110111
intronic	Zm00001eb283200	chr6	139654614	139654815	<DEL>	SUPP_VEC=1001111101000001111110001
upstream	Zm00001eb283200(dist=1205)	chr6	139656777	139658513	<DEL>	SUPP_VEC=1000000001100000010110100
intergenic	Zm00001eb283200(dist=9721),Zm00001eb283230(dist=169163)	chr6	139665293	139686523	<DEL>	SUPP_VEC=1000000001100000010110100
intergenic	Zm00001eb283200(dist=39520),Zm00001eb283230(dist=155787)	chr6	139695092	139699899	<DEL>	SUPP_VEC=1100001000100010000000000
intergenic	Zm00001eb283200(dist=90298),Zm00001eb283230(dist=107574)	chr6	139745870	139748112	<INS>	SUPP_VEC=0000000100000000000000000
intergenic	Zm00001eb283200(dist=105031),Zm00001eb283230(dist=91065)	chr6	139760603	139764621	<DEL>	SUPP_VEC=0000000000000000010110000
intergenic	Zm00001eb283200(dist=113623),Zm00001eb283230(dist=85676)	chr6	139769195	139770010	<DEL>	SUPP_VEC=1000000001100000000000100
intergenic	Zm00001eb283200(dist=114565),Zm00001eb283230(dist=85394)	chr6	139770137	139770292	<INS>	SUPP_VEC=1000000001100000000000100
intergenic	Zm00001eb283200(dist=127337),Zm00001eb283230(dist=60953)	chr6	139782909	139794733	<DEL>	SUPP_VEC=1000000001100000010110100
intergenic	Zm00001eb283200(dist=150511),Zm00001eb283230(dist=34656)	chr6	139806083	139821030	<DEL>	SUPP_VEC=1000000001100000010110100
intergenic	Zm00001eb283200(dist=187311),Zm00001eb283230(dist=12693)	chr6	139842883	139842993	<INS>	SUPP_VEC=0000000000000000010110000
intergenic	Zm00001eb283200(dist=193909),Zm00001eb283230(dist=2820)	chr6	139849481	139852866	<DEL>	SUPP_VEC=1001100101111001010110111
upstream	Zm00001eb291370(dist=103)	chr6	167060972	167061242	<DEL>	SUPP_VEC=1111011100111111111101111
UTR3	Zm00001eb304830(:c.*100_*776delins0),Zm00001eb304860(:c.*161_*403delins0)	chr7	29246403	29251583	<INS>	SUPP_VEC=0000000111000000000000010
intronic	Zm00001eb304860	chr7	29254846	29255315	<DEL>	SUPP_VEC=0000000010100000100000000
exonic	Zm00001eb304860,Zm00001eb304870	chr7	29257127	29260888	<DEL>	SUPP_VEC=0000001011000000100000010
intergenic	Zm00001eb310000(dist=2144),Zm00001eb310010(dist=9557)	chr7	94220830	94223351	<DEL>	SUPP_VEC=1011011110111111101111101
intergenic	Zm00001eb310010(dist=32427),Zm00001eb310030(dist=422738)	chr7	94285184	94285301	<DEL>	SUPP_VEC=1011011110111111101111101
intergenic	Zm00001eb310010(dist=45739),Zm00001eb310030(dist=408913)	chr7	94298496	94299126	<INS>	SUPP_VEC=1011011110111111101111101
intergenic	Zm00001eb310010(dist=111254),Zm00001eb310030(dist=326768)	chr7	94364011	94381271	<DEL>	SUPP_VEC=1011011110111111101111101
intergenic	Zm00001eb318590(dist=46612),Zm00001eb318600(dist=9683)	chr7	146242830	146243146	<DEL>	SUPP_VEC=0000000100000000001100000
intergenic	Zm00001eb318590(dist=50434),Zm00001eb318600(dist=6046)	chr7	146246652	146246783	<DEL>	SUPP_VEC=1000000000100000111000100
upstream	Zm00001eb318600(dist=81)	chr7	146251352	146252748	<DEL>	SUPP_VEC=0000000110011111111111001
intronic	Zm00001eb318600	chr7	146255051	146255632	<INS>	SUPP_VEC=0010010001001101001001011
intronic	Zm00001eb318600	chr7	146255704	146265067	<DEL>	SUPP_VEC=0011111111011111111111011
intergenic	Zm00001eb318600(dist=3124),Zm00001eb318610(dist=20518)	chr7	146270640	146282451	<DEL>	SUPP_VEC=0000000000000000001000000
intergenic	Zm00001eb318600(dist=4851),Zm00001eb318610(dist=21047)	chr7	146272367	146281922	<DEL>	SUPP_VEC=0011101100001100110101011
intergenic	Zm00001eb349320(dist=3477),Zm00001eb349330(dist=120091)	chr8	106424706	106440140	<DEL>	SUPP_VEC=1001000100101110001001000
intergenic	Zm00001eb349320(dist=30296),Zm00001eb349330(dist=101379)	chr8	106451525	106458852	<DEL>	SUPP_VEC=1000000000110110000001000
intergenic	Zm00001eb349320(dist=45668),Zm00001eb349330(dist=87334)	chr8	106466897	106472897	<DEL>	SUPP_VEC=1001000100101110000101000
upstream	Zm00001eb349330(dist=1650)	chr8	106478350	106558581	<DEL>	SUPP_VEC=0111111111011000101110111
downstream	Zm00001eb349330(dist=261)	chr8	106563119	106574414	<DEL>	SUPP_VEC=1111111111111110101111111
upstream	Zm00001eb363970(dist=479)	chr8	166671001	166748868	<DEL>	SUPP_VEC=1001011001100110011000110
intergenic	Zm00001eb363960(dist=2189),Zm00001eb363970(dist=2212)	chr8	166671002	166747135	<DEL>	SUPP_VEC=0110000010010001000000000
intergenic	Zm00001eb363960(dist=65217),Zm00001eb363970(dist=6321)	chr8	166734030	166743026	<DEL>	SUPP_VEC=0000000100001000000000001
upstream	Zm00001eb363970(dist=477)	chr8	166748740	166748870	<DEL>	SUPP_VEC=0000100100001000100111001
intergenic	Zm00001eb363970(dist=38848),Zm00001eb363980(dist=7386)	chr8	166792530	166797223	<DEL>	SUPP_VEC=1111111111110110111111010
